# Supplementary material for: 1-[2-(3,4-Dichloro­benz­yloxy)-2-phenyl­ethyl]-1H-benzimidazole
Source: Acta Crystallogr Sect E Struct Rep Online. 2008 Jul 26;64(Pt 8):o1588–9. doi: 10.1107/S1600536808022629 (PMC2962124; doi:10.1107/S1600536808022629)
Supplement: Supplementary file 2 [file e-64-o1588-Isup2.hkl]

#
# h,k,l, Fo-squared, sigma(Fo-squared), Fc and phi(calc)
#
data_I
_shelx_title ' tt135 in P 21/n'
_shelx_refln_list_code          6
_shelx_F_calc_maximum      188.57
_exptl_crystal_F_000       824.00
_reflns_d_resolution_high  0.7699
 
loop_
 _symmetry_equiv_pos_as_xyz
 'x, y, z'
 '-x+1/2, y+1/2, -z+1/2'
 '-x, -y, -z'
 'x-1/2, -y-1/2, z-1/2'
 
_cell_length_a    14.4664
_cell_length_b     7.3995
_cell_length_c    19.1030
_cell_angle_alpha  90.000
_cell_angle_beta  111.653
_cell_angle_gamma  90.000
 
loop_
 _refln_index_h
 _refln_index_k
 _refln_index_l
 _refln_F_squared_meas
 _refln_F_squared_sigma
 _refln_F_calc
 _refln_phase_calc
4 0 0 7013.49 158.19 81.96 0.0
6 0 0 3032.78 70.80 55.80 180.0
8 0 0 189.93 11.23 11.39 0.0
10 0 0 86.10 10.10 9.16 0.0
12 0 0 936.48 29.11 28.93 180.0
14 0 0 33.08 5.95 6.43 0.0
16 0 0 246.49 27.50 17.02 180.0
1 1 0 426.80 36.94 22.49 180.0
2 1 0 14400.64 205.37 108.92 180.0
3 1 0 900.09 12.71 30.89 0.0
4 1 0 467.81 6.60 23.51 180.0
5 1 0 717.76 14.33 28.59 180.0
6 1 0 1952.74 30.74 41.73 0.0
7 1 0 156.43 5.92 10.03 0.0
8 1 0 19.15 2.33 4.42 180.0
9 1 0 3562.07 69.75 58.44 180.0
10 1 0 1286.93 25.20 36.85 0.0
11 1 0 840.94 19.91 28.30 0.0
12 1 0 1714.76 41.09 41.29 180.0
13 1 0 1308.90 31.73 35.36 0.0
14 1 0 97.66 6.34 10.51 0.0
15 1 0 136.31 15.38 12.68 0.0
16 1 0 719.35 32.26 25.44 180.0
17 1 0 144.84 18.05 12.24 180.0
0 2 0 1818.29 41.84 44.16 0.0
1 2 0 873.11 13.85 28.25 0.0
2 2 0 12492.33 159.22 103.32 0.0
3 2 0 313.87 6.41 18.58 180.0
4 2 0 840.76 12.39 29.66 180.0
5 2 0 409.26 6.61 22.40 180.0
6 2 0 230.76 5.53 15.56 0.0
7 2 0 191.38 6.22 15.08 0.0
8 2 0 12.56 3.09 3.49 0.0
9 2 0 94.45 5.19 9.47 0.0
10 2 0 433.78 11.70 20.87 180.0
11 2 0 1955.44 39.12 43.52 0.0
12 2 0 707.90 21.47 27.34 180.0
13 2 0 110.13 8.10 10.56 180.0
14 2 0 148.15 14.15 11.80 180.0
15 2 0 507.26 23.86 22.36 180.0
16 2 0 95.49 13.93 9.10 180.0
17 2 0 13.66 11.32 1.84 0.0
1 3 0 7.99 1.70 1.04 0.0
2 3 0 942.36 16.56 30.78 180.0
3 3 0 51.98 2.96 6.89 0.0
4 3 0 14.32 1.78 4.14 180.0
5 3 0 5541.70 73.13 72.20 0.0
6 3 0 394.25 8.39 19.99 0.0
7 3 0 717.21 12.95 26.28 0.0
8 3 0 481.37 13.89 22.03 0.0
9 3 0 130.62 5.87 11.97 0.0
10 3 0 44.84 5.76 6.64 180.0
11 3 0 76.61 4.91 8.11 180.0
12 3 0 17.00 4.03 4.13 180.0
13 3 0 242.77 9.48 15.44 0.0
14 3 0 139.25 8.20 11.72 180.0
15 3 0 26.17 10.65 2.96 180.0
16 3 0 34.28 12.62 5.07 180.0
0 4 0 839.64 24.72 30.58 180.0
1 4 0 223.61 5.88 15.04 0.0
2 4 0 3.28 2.26 0.46 0.0
3 4 0 18.44 3.17 3.49 0.0
4 4 0 387.85 7.65 19.53 180.0
5 4 0 154.86 5.04 12.21 0.0
6 4 0 3347.15 60.52 56.29 0.0
7 4 0 1688.66 29.48 40.72 180.0
8 4 0 625.07 13.72 24.07 0.0
9 4 0 207.54 6.92 14.81 180.0
10 4 0 9.19 5.31 2.75 0.0
11 4 0 69.67 7.50 7.58 0.0
12 4 0 97.12 9.21 9.96 180.0
13 4 0 0.00 5.71 2.34 180.0
14 4 0 25.62 8.34 4.13 180.0
15 4 0 64.91 15.15 6.66 0.0
1 5 0 42.04 4.23 3.97 180.0
2 5 0 372.74 14.25 17.49 180.0
3 5 0 11.80 2.93 3.30 0.0
4 5 0 3351.19 56.51 56.51 0.0
5 5 0 2.87 4.24 1.39 180.0
6 5 0 132.34 7.34 11.86 180.0
7 5 0 148.69 8.43 12.88 180.0
8 5 0 130.63 7.20 12.23 0.0
9 5 0 0.62 3.92 0.49 180.0
10 5 0 2040.78 57.69 42.33 180.0
11 5 0 88.04 9.88 8.50 180.0
12 5 0 109.03 9.87 10.59 0.0
13 5 0 12.29 12.86 3.47 180.0
14 5 0 25.59 12.38 5.22 180.0
0 6 0 669.11 24.94 26.50 0.0
1 6 0 858.05 20.91 28.74 0.0
2 6 0 57.55 5.15 7.47 180.0
3 6 0 24.87 5.56 4.53 180.0
4 6 0 76.91 5.71 7.91 0.0
5 6 0 8.02 3.09 2.05 0.0
6 6 0 261.20 10.50 16.74 180.0
7 6 0 299.50 11.81 17.38 180.0
8 6 0 457.09 18.70 21.54 0.0
9 6 0 32.92 4.85 5.45 180.0
10 6 0 53.07 5.98 7.43 0.0
11 6 0 37.91 11.39 6.67 0.0
12 6 0 300.97 18.19 15.34 0.0
13 6 0 56.06 12.15 6.92 180.0
1 7 0 585.86 18.61 22.66 0.0
2 7 0 43.43 5.01 7.31 180.0
3 7 0 15.85 6.02 4.64 0.0
4 7 0 39.92 6.60 7.25 180.0
5 7 0 8.14 4.22 2.09 0.0
6 7 0 135.24 9.21 12.61 0.0
7 7 0 0.00 15.83 0.77 0.0
8 7 0 0.00 6.38 2.35 0.0
9 7 0 15.66 7.00 2.54 180.0
10 7 0 27.65 10.75 5.84 180.0
11 7 0 29.92 18.53 2.99 0.0
0 8 0 189.98 21.77 13.30 180.0
1 8 0 54.58 10.78 7.23 180.0
2 8 0 209.26 23.20 15.73 180.0
3 8 0 41.81 20.08 8.17 0.0
4 8 0 63.64 13.61 7.12 180.0
5 8 0 36.81 9.10 5.35 180.0
6 8 0 7.56 9.33 2.26 180.0
7 8 0 81.16 15.41 9.99 0.0
8 8 0 10.28 11.37 1.55 180.0
9 8 0 23.75 10.60 5.90 0.0
1 9 0 18.46 22.73 5.76 180.0
2 9 0 16.12 11.55 2.26 180.0
3 9 0 0.00 25.56 2.99 180.0
4 9 0 123.95 16.65 11.30 180.0
5 9 0 182.96 36.60 11.87 0.0
6 9 0 40.37 58.97 8.04 0.0
-17 0 1 866.66 76.38 29.17 180.0
-15 0 1 590.65 20.17 24.27 0.0
-13 0 1 57.96 5.42 7.23 180.0
-11 0 1 2998.81 76.86 54.18 180.0
-9 0 1 132.87 10.35 12.29 180.0
-7 0 1 5980.51 156.07 77.07 180.0
-5 0 1 13.55 2.84 3.92 0.0
-3 0 1 370.02 11.94 20.86 180.0
3 0 1 1919.67 42.04 43.33 180.0
5 0 1 248.00 7.81 17.15 180.0
7 0 1 333.46 9.54 18.02 180.0
9 0 1 1236.86 27.82 34.42 0.0
11 0 1 3067.30 89.35 55.74 0.0
13 0 1 803.73 34.08 27.82 0.0
15 0 1 135.65 15.05 13.43 180.0
17 0 1 15.99 28.42 2.71 180.0
-17 1 1 177.62 15.12 13.21 0.0
-16 1 1 9.37 6.81 4.27 0.0
-15 1 1 43.81 6.91 6.53 180.0
-14 1 1 148.84 8.03 13.46 180.0
-13 1 1 151.14 12.19 12.42 180.0
-12 1 1 6.65 4.16 2.80 0.0
-11 1 1 1163.83 19.95 33.97 180.0
-10 1 1 41.84 2.87 7.39 180.0
-9 1 1 544.82 10.98 24.84 0.0
-8 1 1 85.47 3.40 8.53 0.0
-7 1 1 52.53 2.53 5.99 180.0
-6 1 1 2030.35 33.19 44.93 180.0
-5 1 1 12238.21 197.79 105.04 0.0
-4 1 1 473.56 9.84 21.77 0.0
-3 1 1 4635.73 59.50 67.26 0.0
-2 1 1 16662.68 258.42 114.80 0.0
-1 1 1 136.69 16.22 21.46 0.0
0 1 1 930.47 90.96 38.15 0.0
1 1 1 635.44 25.57 26.65 0.0
2 1 1 13449.98 175.64 106.78 180.0
3 1 1 6757.58 93.83 81.44 180.0
4 1 1 1774.01 23.81 43.25 180.0
5 1 1 1793.89 26.50 42.27 0.0
6 1 1 4.11 1.65 1.24 180.0
7 1 1 105.30 5.10 7.46 180.0
8 1 1 9.07 2.31 4.63 180.0
9 1 1 843.39 15.48 30.59 0.0
10 1 1 2431.48 47.91 49.01 0.0
11 1 1 118.92 6.33 10.45 180.0
12 1 1 5.24 3.41 0.29 180.0
13 1 1 13.32 4.53 1.17 180.0
14 1 1 626.50 17.63 25.35 0.0
15 1 1 0.00 6.67 2.86 0.0
16 1 1 29.51 12.03 5.49 180.0
17 1 1 0.00 9.00 0.19 180.0
-17 2 1 91.98 22.87 9.50 0.0
-16 2 1 27.70 19.60 5.80 0.0
-15 2 1 27.50 8.74 5.48 180.0
-14 2 1 3.56 5.37 1.99 0.0
-13 2 1 235.24 11.73 15.26 180.0
-12 2 1 546.99 17.63 23.53 180.0
-11 2 1 7.00 3.98 0.73 0.0
-10 2 1 464.79 12.19 20.70 180.0
-9 2 1 425.85 10.50 19.01 180.0
-8 2 1 1748.09 28.19 42.47 180.0
-7 2 1 2061.66 30.10 45.27 0.0
-6 2 1 678.79 11.15 28.59 0.0
-5 2 1 455.82 13.04 22.13 180.0
-4 2 1 18.21 2.47 4.52 0.0
-3 2 1 875.68 12.97 29.28 0.0
-2 2 1 9153.22 120.67 91.71 0.0
-1 2 1 289.59 7.54 16.57 180.0
0 2 1 34405.90 550.50 156.09 180.0
1 2 1 1314.13 21.42 36.70 180.0
2 2 1 509.11 7.78 22.68 0.0
3 2 1 7403.08 88.81 82.23 0.0
4 2 1 4457.93 52.73 66.75 180.0
5 2 1 903.72 12.43 30.63 0.0
6 2 1 2854.04 35.16 52.33 0.0
7 2 1 113.69 5.85 11.35 0.0
8 2 1 174.48 6.25 13.02 0.0
9 2 1 65.44 4.94 7.96 180.0
10 2 1 1.43 4.31 0.95 0.0
11 2 1 2561.48 52.08 49.53 0.0
12 2 1 110.56 8.00 10.89 180.0
13 2 1 156.85 9.47 11.91 0.0
14 2 1 481.09 25.77 20.80 180.0
15 2 1 23.89 9.02 3.42 180.0
16 2 1 110.38 15.63 10.56 0.0
-16 3 1 303.78 18.51 16.78 180.0
-15 3 1 311.54 19.88 18.25 180.0
-14 3 1 0.00 3.46 1.33 180.0
-13 3 1 57.30 5.47 7.94 180.0
-12 3 1 3020.13 73.74 52.92 180.0
-11 3 1 928.34 21.03 28.39 180.0
-10 3 1 68.43 4.30 8.15 0.0
-9 3 1 271.86 9.60 16.32 0.0
-8 3 1 232.10 7.87 14.71 180.0
-7 3 1 237.12 5.85 15.14 0.0
-6 3 1 107.69 6.51 8.99 180.0
-5 3 1 2600.99 39.68 49.91 0.0
-4 3 1 956.21 16.17 31.63 180.0
-3 3 1 1410.37 21.53 38.06 0.0
-2 3 1 979.29 16.02 33.38 180.0
-1 3 1 11.75 2.11 3.31 0.0
0 3 1 489.67 8.60 23.65 180.0
1 3 1 157.91 4.96 10.98 0.0
2 3 1 555.80 15.61 23.68 180.0
3 3 1 43.85 2.87 7.09 180.0
4 3 1 3265.52 41.70 58.62 0.0
5 3 1 788.39 13.52 25.36 180.0
6 3 1 317.24 6.94 17.18 0.0
7 3 1 1825.87 27.49 42.00 180.0
8 3 1 419.38 10.41 21.62 0.0
9 3 1 145.64 6.19 11.41 0.0
10 3 1 2327.01 48.65 47.12 180.0
11 3 1 0.02 4.05 0.29 0.0
12 3 1 62.69 6.44 8.73 0.0
13 3 1 479.62 14.52 21.69 180.0
14 3 1 268.42 12.76 16.20 180.0
15 3 1 16.69 11.34 3.19 180.0
16 3 1 833.22 56.73 27.75 0.0
-16 4 1 208.25 20.19 13.58 0.0
-15 4 1 310.86 31.93 17.25 180.0
-14 4 1 176.19 23.44 12.95 180.0
-13 4 1 86.01 12.58 8.61 180.0
-12 4 1 3.67 5.69 2.53 180.0
-11 4 1 300.51 11.28 16.25 180.0
-10 4 1 49.20 5.14 6.96 0.0
-9 4 1 191.65 7.73 13.74 0.0
-8 4 1 29.39 3.23 3.68 180.0
-7 4 1 503.71 10.61 22.54 0.0
-6 4 1 826.07 17.80 29.24 180.0
-5 4 1 850.10 15.09 27.69 180.0
-4 4 1 0.99 3.05 1.61 180.0
-3 4 1 34.18 3.08 4.69 180.0
-2 4 1 362.94 8.87 19.63 180.0
-1 4 1 1769.82 26.10 43.79 180.0
0 4 1 1194.78 21.22 34.85 0.0
1 4 1 548.30 9.93 23.88 0.0
2 4 1 79.96 4.11 8.26 180.0
3 4 1 393.08 8.61 20.11 0.0
4 4 1 5060.15 69.70 67.92 0.0
5 4 1 377.67 8.32 20.65 0.0
6 4 1 283.68 9.44 17.70 180.0
7 4 1 31.89 3.13 6.78 180.0
8 4 1 429.59 11.86 19.35 0.0
9 4 1 86.22 7.92 9.02 0.0
10 4 1 67.60 6.38 8.74 180.0
11 4 1 8.86 5.79 3.15 180.0
12 4 1 251.34 14.24 16.15 0.0
13 4 1 0.00 9.57 1.19 180.0
14 4 1 317.02 20.02 18.79 0.0
15 4 1 8.73 12.22 3.47 0.0
-15 5 1 0.00 11.36 1.17 180.0
-14 5 1 12.10 9.86 4.91 180.0
-13 5 1 327.05 22.73 17.96 180.0
-12 5 1 123.54 14.11 11.94 0.0
-11 5 1 969.40 29.49 29.25 0.0
-10 5 1 98.72 7.33 9.79 0.0
-9 5 1 5.68 2.75 0.84 180.0
-8 5 1 17.02 3.90 3.43 180.0
-7 5 1 39.61 4.78 6.94 0.0
-6 5 1 233.28 7.03 15.48 180.0
-5 5 1 1136.31 22.89 34.02 180.0
-4 5 1 21.52 4.22 3.31 0.0
-3 5 1 216.02 7.20 13.54 0.0
-2 5 1 295.30 8.79 17.06 0.0
-1 5 1 25.77 3.27 5.77 0.0
0 5 1 21.50 3.94 4.49 0.0
1 5 1 1128.11 21.80 33.94 0.0
2 5 1 204.62 8.75 12.64 0.0
3 5 1 478.58 10.73 22.06 0.0
4 5 1 797.98 16.41 26.92 0.0
5 5 1 580.89 14.99 24.72 180.0
6 5 1 824.32 18.29 27.73 0.0
7 5 1 7.99 4.87 2.97 180.0
8 5 1 35.73 4.09 5.59 0.0
9 5 1 315.59 11.11 17.63 180.0
10 5 1 14.01 5.80 4.69 0.0
11 5 1 23.40 6.82 5.09 0.0
12 5 1 0.00 11.83 1.09 0.0
13 5 1 129.63 15.04 11.97 180.0
14 5 1 5.36 9.59 2.06 0.0
-13 6 1 36.01 17.99 7.19 180.0
-12 6 1 0.00 13.12 0.28 0.0
-11 6 1 63.92 11.74 9.01 0.0
-10 6 1 75.75 5.36 9.42 180.0
-9 6 1 158.71 7.42 12.90 180.0
-8 6 1 53.74 8.73 8.03 180.0
-7 6 1 669.61 23.37 26.04 180.0
-6 6 1 275.20 9.08 17.01 180.0
-5 6 1 190.18 7.71 12.86 0.0
-4 6 1 59.14 5.21 7.17 180.0
-3 6 1 130.20 6.01 11.72 180.0
-2 6 1 554.31 14.99 23.02 180.0
-1 6 1 625.95 18.02 25.54 0.0
0 6 1 4.82 5.50 1.40 0.0
1 6 1 108.14 6.83 10.75 180.0
2 6 1 19.67 4.09 4.85 180.0
3 6 1 10.56 4.51 1.55 0.0
4 6 1 512.70 14.01 21.73 0.0
5 6 1 240.52 7.91 15.85 180.0
6 6 1 319.17 10.98 17.43 180.0
7 6 1 22.59 6.87 4.69 180.0
8 6 1 83.81 6.51 9.20 180.0
9 6 1 1.90 4.78 0.58 180.0
10 6 1 8.29 9.96 3.13 180.0
11 6 1 47.61 12.12 4.35 0.0
12 6 1 0.00 13.65 0.23 180.0
13 6 1 21.05 13.20 1.08 0.0
-12 7 1 276.44 20.33 14.44 0.0
-11 7 1 155.38 17.27 13.00 180.0
-10 7 1 12.82 9.48 1.28 180.0
-9 7 1 24.32 7.91 5.40 180.0
-8 7 1 63.52 11.18 8.95 0.0
-7 7 1 0.00 7.41 2.04 180.0
-6 7 1 765.48 22.96 27.66 180.0
-5 7 1 188.10 9.81 13.71 0.0
-4 7 1 45.24 6.88 7.87 180.0
-3 7 1 127.68 9.78 12.17 0.0
-2 7 1 3.30 4.52 2.82 0.0
-1 7 1 167.91 9.14 13.52 0.0
0 7 1 10.01 6.30 2.00 180.0
1 7 1 71.76 7.65 7.89 0.0
2 7 1 50.15 6.33 7.92 0.0
3 7 1 20.55 5.91 4.74 0.0
4 7 1 715.22 22.37 26.24 180.0
5 7 1 19.28 4.70 4.65 0.0
6 7 1 15.40 4.62 4.24 0.0
7 7 1 4.19 12.19 3.80 0.0
8 7 1 39.31 20.71 7.26 180.0
9 7 1 23.08 8.54 3.29 0.0
10 7 1 456.65 29.92 20.98 0.0
11 7 1 0.00 10.54 0.58 180.0
-9 8 1 45.03 13.91 6.44 0.0
-8 8 1 254.41 23.97 16.15 180.0
-7 8 1 18.67 9.56 6.71 180.0
-6 8 1 50.30 18.40 7.08 0.0
-5 8 1 277.74 17.29 17.19 0.0
-4 8 1 10.59 7.73 1.50 180.0
-3 8 1 12.51 11.95 1.65 0.0
-2 8 1 368.58 23.60 19.68 0.0
-1 8 1 95.00 19.35 8.97 0.0
0 8 1 426.18 36.41 20.21 180.0
1 8 1 45.81 10.53 6.87 0.0
2 8 1 23.15 12.16 5.54 180.0
3 8 1 176.99 22.01 13.90 0.0
4 8 1 564.92 32.17 24.91 180.0
5 8 1 161.18 19.14 12.54 0.0
6 8 1 430.91 39.32 19.46 0.0
7 8 1 48.24 16.92 7.27 180.0
8 8 1 1.99 12.59 3.40 0.0
9 8 1 0.00 19.13 1.76 0.0
-6 9 1 4.10 13.05 0.85 0.0
-5 9 1 118.20 25.03 10.12 0.0
-4 9 1 0.00 26.10 3.98 180.0
-3 9 1 2.60 22.64 1.05 180.0
-2 9 1 0.00 59.94 4.11 180.0
-1 9 1 0.00 11.99 1.08 180.0
0 9 1 30.94 34.12 9.48 180.0
1 9 1 90.43 21.30 10.15 0.0
2 9 1 0.00 22.10 0.87 180.0
3 9 1 37.93 22.01 7.00 180.0
4 9 1 199.90 31.94 14.61 0.0
5 9 1 0.00 37.71 0.79 180.0
-16 0 2 370.48 43.45 18.51 0.0
-14 0 2 1217.07 46.60 35.09 0.0
-12 0 2 178.23 12.02 14.14 180.0
-10 0 2 149.84 9.77 11.61 180.0
-8 0 2 4735.89 120.65 68.75 180.0
-6 0 2 97.66 5.98 11.77 0.0
-4 0 2 1089.33 26.58 31.89 180.0
-2 0 2 4079.31 533.07 95.65 180.0
2 0 2 1398.39 30.15 39.06 0.0
4 0 2 5099.44 102.43 72.69 180.0
6 0 2 1950.15 39.45 42.45 0.0
8 0 2 400.63 14.96 19.65 0.0
10 0 2 3106.37 72.70 55.54 0.0
12 0 2 6.11 6.49 1.56 0.0
14 0 2 593.31 24.91 24.54 180.0
16 0 2 15.40 28.07 3.36 0.0
-17 1 2 81.88 9.44 8.46 0.0
-16 1 2 330.51 14.31 17.89 180.0
-15 1 2 5.54 6.84 3.78 180.0
-14 1 2 0.46 6.34 0.85 180.0
-13 1 2 1.26 5.14 2.27 180.0
-12 1 2 1694.72 31.51 41.70 180.0
-11 1 2 1.30 2.44 0.69 0.0
-10 1 2 73.05 4.31 8.88 0.0
-9 1 2 107.33 8.33 10.07 0.0
-8 1 2 33.02 3.62 5.45 0.0
-7 1 2 3243.86 58.88 55.26 180.0
-6 1 2 116.57 3.74 11.29 0.0
-5 1 2 1414.77 22.37 39.24 0.0
-4 1 2 107.95 2.58 9.76 0.0
-3 1 2 11.37 1.29 2.81 0.0
-2 1 2 7192.47 132.84 81.44 180.0
-1 1 2 187.40 4.40 14.66 0.0
0 1 2 1.76 1.04 1.09 0.0
1 1 2 6458.94 95.55 76.45 180.0
2 1 2 20330.45 250.19 126.85 180.0
3 1 2 2992.63 41.33 54.25 180.0
4 1 2 514.88 10.64 22.66 0.0
5 1 2 118.00 3.86 9.81 180.0
6 1 2 5.51 1.91 1.13 180.0
7 1 2 186.49 6.48 12.60 180.0
8 1 2 451.96 9.71 22.80 0.0
9 1 2 1734.57 29.13 40.88 0.0
10 1 2 421.61 11.55 21.20 180.0
11 1 2 1084.22 21.39 31.54 180.0
12 1 2 412.06 11.43 20.39 180.0
13 1 2 193.37 8.58 14.29 180.0
14 1 2 172.25 9.61 13.14 180.0
15 1 2 0.00 6.78 1.64 180.0
16 1 2 88.84 14.08 10.80 0.0
-17 2 2 346.26 27.38 18.24 0.0
-16 2 2 34.14 11.20 5.62 0.0
-15 2 2 52.80 9.35 7.46 180.0
-14 2 2 160.91 8.93 12.33 180.0
-13 2 2 119.36 11.26 10.64 0.0
-12 2 2 135.39 8.14 12.19 0.0
-11 2 2 18.28 4.82 4.81 0.0
-10 2 2 280.73 11.12 16.36 180.0
-9 2 2 31.24 3.40 6.19 180.0
-8 2 2 51.31 6.45 5.94 180.0
-7 2 2 4020.00 69.38 63.35 0.0
-6 2 2 1197.46 16.55 34.99 180.0
-5 2 2 60.64 3.05 7.64 0.0
-4 2 2 84.10 3.59 9.81 180.0
-3 2 2 103.75 3.44 10.11 180.0
-2 2 2 8459.69 109.32 85.85 180.0
-1 2 2 21864.28 1104.16 188.56 180.0
1 2 2 1276.88 20.63 36.87 180.0
2 2 2 731.27 11.69 25.90 0.0
3 2 2 229.91 4.62 14.06 0.0
4 2 2 1413.21 17.48 38.39 0.0
5 2 2 3017.44 37.03 56.64 0.0
6 2 2 316.78 9.49 16.41 180.0
7 2 2 2731.44 44.30 52.63 0.0
8 2 2 64.69 5.16 9.01 0.0
9 2 2 150.56 9.08 12.14 0.0
10 2 2 17.26 3.92 3.24 0.0
11 2 2 82.72 6.29 8.80 0.0
12 2 2 218.80 13.20 14.56 0.0
13 2 2 6.16 4.61 2.22 180.0
14 2 2 154.18 10.95 13.54 0.0
15 2 2 95.35 14.31 9.33 0.0
16 2 2 1.94 15.85 3.05 0.0
-17 3 2 3.69 33.21 6.98 180.0
-16 3 2 396.81 21.77 19.27 180.0
-15 3 2 24.15 11.36 3.34 180.0
-14 3 2 25.45 7.70 5.97 180.0
-13 3 2 633.88 15.99 25.48 180.0
-12 3 2 352.35 9.07 18.22 180.0
-11 3 2 1725.05 41.99 39.66 0.0
-10 3 2 515.26 15.10 22.35 0.0
-9 3 2 418.78 16.61 20.97 0.0
-8 3 2 131.75 6.51 9.27 0.0
-7 3 2 1340.06 20.12 37.45 0.0
-6 3 2 636.77 10.31 25.68 0.0
-5 3 2 2043.01 30.22 44.16 180.0
-4 3 2 536.54 10.39 24.06 0.0
-3 3 2 640.50 9.96 26.48 180.0
-2 3 2 2600.49 38.77 50.15 180.0
-1 3 2 1629.80 25.51 40.36 180.0
0 3 2 487.18 10.28 20.40 0.0
1 3 2 1082.76 17.34 33.19 0.0
2 3 2 244.79 5.81 14.76 0.0
3 3 2 749.01 14.04 29.74 0.0
4 3 2 183.75 6.86 11.16 180.0
5 3 2 2348.96 41.81 46.89 180.0
6 3 2 27.79 2.44 5.27 0.0
7 3 2 228.76 6.07 14.91 0.0
8 3 2 965.99 16.89 30.06 0.0
9 3 2 1128.17 25.70 33.45 180.0
10 3 2 10.88 3.45 2.35 180.0
11 3 2 8.39 3.73 3.17 0.0
12 3 2 52.88 5.27 8.56 0.0
13 3 2 290.32 13.05 17.24 180.0
14 3 2 88.65 7.91 9.10 180.0
15 3 2 93.86 12.40 9.28 0.0
-16 4 2 180.79 20.44 12.04 180.0
-15 4 2 16.65 10.95 2.13 180.0
-14 4 2 1.38 10.18 4.15 180.0
-13 4 2 0.00 5.92 1.49 180.0
-12 4 2 464.61 16.04 21.31 0.0
-11 4 2 514.27 15.08 22.08 0.0
-10 4 2 139.97 8.12 12.02 180.0
-9 4 2 296.21 12.11 16.44 180.0
-8 4 2 355.08 8.83 18.58 0.0
-7 4 2 1158.05 22.24 34.67 180.0
-6 4 2 452.88 11.05 21.56 180.0
-5 4 2 194.49 6.12 15.06 180.0
-4 4 2 673.85 13.70 25.69 0.0
-3 4 2 2356.68 29.89 47.22 180.0
-2 4 2 10154.91 151.27 96.99 180.0
-1 4 2 7.15 3.63 3.26 0.0
0 4 2 294.44 8.37 18.28 0.0
1 4 2 2169.37 33.06 43.78 180.0
2 4 2 964.19 15.22 30.09 180.0
3 4 2 80.90 3.93 8.21 180.0
4 4 2 815.45 19.70 29.74 0.0
5 4 2 635.73 13.29 25.72 180.0
6 4 2 115.10 5.80 10.61 180.0
7 4 2 11.74 2.28 3.22 180.0
8 4 2 582.25 15.66 22.57 180.0
9 4 2 14.65 3.93 3.75 180.0
10 4 2 3.74 5.53 0.77 0.0
11 4 2 72.04 7.90 9.62 180.0
12 4 2 45.15 8.76 6.75 180.0
13 4 2 66.91 12.18 9.63 0.0
14 4 2 611.28 33.77 22.80 0.0
15 4 2 14.19 11.87 4.15 180.0
-15 5 2 61.57 16.01 8.31 180.0
-14 5 2 465.12 28.52 19.67 180.0
-13 5 2 3.17 9.57 0.11 0.0
-12 5 2 277.31 14.69 15.93 0.0
-11 5 2 0.00 6.78 0.95 0.0
-10 5 2 119.94 5.32 10.47 180.0
-9 5 2 41.16 3.67 6.59 180.0
-8 5 2 353.98 9.39 20.17 0.0
-7 5 2 92.13 6.96 8.58 180.0
-6 5 2 266.13 8.36 17.65 180.0
-5 5 2 303.45 8.49 17.07 180.0
-4 5 2 1146.24 23.70 33.45 180.0
-3 5 2 78.53 5.10 8.79 180.0
-2 5 2 179.28 6.26 12.12 0.0
-1 5 2 1.34 3.08 1.10 0.0
0 5 2 192.96 8.06 14.09 0.0
1 5 2 7.04 3.38 2.21 180.0
2 5 2 1155.16 23.55 34.30 0.0
3 5 2 6.57 2.88 0.19 0.0
4 5 2 899.09 18.38 29.85 180.0
5 5 2 290.25 8.85 17.43 180.0
6 5 2 17.42 3.36 3.80 180.0
7 5 2 0.68 3.52 2.29 0.0
8 5 2 338.73 10.73 18.20 180.0
9 5 2 44.72 7.40 4.96 0.0
10 5 2 1114.96 35.00 32.46 0.0
11 5 2 2.84 6.37 0.03 180.0
12 5 2 26.48 11.77 7.89 180.0
13 5 2 15.21 9.30 4.30 0.0
14 5 2 1151.90 52.35 29.44 0.0
-14 6 2 262.54 22.80 14.89 0.0
-13 6 2 68.12 12.48 7.75 0.0
-12 6 2 32.71 9.16 6.27 180.0
-11 6 2 125.23 15.36 9.99 0.0
-10 6 2 62.02 5.86 8.63 0.0
-9 6 2 160.54 8.34 13.69 180.0
-8 6 2 2663.23 71.01 49.13 180.0
-7 6 2 216.00 11.69 14.25 180.0
-6 6 2 136.81 6.51 11.44 0.0
-5 6 2 338.33 11.99 18.02 0.0
-4 6 2 99.84 6.16 9.01 180.0
-3 6 2 211.24 8.53 14.04 0.0
-2 6 2 2118.49 43.91 45.94 0.0
-1 6 2 213.74 10.64 15.11 0.0
0 6 2 238.28 10.53 15.49 180.0
1 6 2 4.34 4.25 1.14 0.0
2 6 2 230.54 9.09 14.56 0.0
3 6 2 127.79 5.84 11.85 0.0
4 6 2 758.80 18.21 26.67 180.0
5 6 2 86.18 5.31 8.97 180.0
6 6 2 5.12 4.28 2.49 0.0
7 6 2 24.73 6.48 4.20 0.0
8 6 2 6.32 5.71 4.34 0.0
9 6 2 55.51 4.50 8.22 180.0
10 6 2 0.00 14.19 2.70 180.0
11 6 2 0.00 22.42 1.86 0.0
12 6 2 7.31 20.20 2.70 0.0
13 6 2 25.35 12.32 5.60 0.0
-12 7 2 327.23 23.99 18.65 180.0
-11 7 2 448.21 27.86 20.70 180.0
-10 7 2 2.85 8.44 0.61 0.0
-9 7 2 165.06 16.31 12.31 180.0
-8 7 2 0.99 9.32 4.31 180.0
-7 7 2 36.39 11.34 6.55 180.0
-6 7 2 0.00 6.53 0.57 180.0
-5 7 2 282.23 12.51 17.86 0.0
-4 7 2 15.74 4.50 5.46 180.0
-3 7 2 65.71 7.86 9.36 180.0
-2 7 2 969.54 28.52 31.59 180.0
-1 7 2 28.74 5.70 5.73 0.0
0 7 2 67.18 6.61 8.28 180.0
1 7 2 139.07 9.94 12.73 0.0
2 7 2 446.72 19.16 21.43 180.0
3 7 2 524.68 18.74 22.54 180.0
4 7 2 0.55 8.93 0.39 180.0
5 7 2 0.00 10.68 1.07 0.0
6 7 2 5.99 4.56 3.16 180.0
7 7 2 127.82 11.87 11.11 180.0
8 7 2 159.62 14.19 13.23 0.0
9 7 2 379.04 18.91 18.85 0.0
10 7 2 23.31 9.92 6.44 180.0
11 7 2 4.14 12.35 1.54 0.0
-10 8 2 3.19 12.73 3.11 180.0
-9 8 2 0.00 17.63 1.52 180.0
-8 8 2 249.47 20.22 15.72 180.0
-7 8 2 286.03 20.28 15.88 0.0
-6 8 2 9.37 14.72 5.45 180.0
-5 8 2 29.82 13.31 5.68 180.0
-4 8 2 20.48 8.83 5.47 0.0
-3 8 2 169.36 25.14 12.64 0.0
-2 8 2 47.84 10.57 6.56 0.0
-1 8 2 457.55 29.11 20.63 180.0
0 8 2 349.64 24.51 19.21 0.0
1 8 2 169.89 16.00 12.74 180.0
2 8 2 0.00 18.22 1.03 0.0
3 8 2 185.12 15.32 14.27 180.0
4 8 2 7.09 8.70 3.84 0.0
5 8 2 83.04 14.24 9.46 0.0
6 8 2 9.21 9.08 3.73 180.0
7 8 2 8.95 15.38 0.61 180.0
8 8 2 40.57 17.92 5.42 180.0
9 8 2 10.85 14.84 2.08 180.0
-6 9 2 42.68 22.42 6.02 0.0
-5 9 2 15.70 12.56 6.56 180.0
-4 9 2 0.00 39.42 0.78 180.0
-3 9 2 0.00 19.47 0.80 0.0
-2 9 2 0.00 15.49 1.91 0.0
-1 9 2 277.64 25.04 15.88 180.0
0 9 2 0.00 15.04 0.63 0.0
1 9 2 94.34 20.90 11.81 0.0
2 9 2 196.17 26.93 14.06 180.0
3 9 2 160.52 38.18 11.99 0.0
4 9 2 140.39 37.78 9.91 0.0
5 9 2 57.45 16.41 7.70 180.0
-17 0 3 9.75 48.41 5.26 0.0
-15 0 3 4.12 9.17 4.59 0.0
-13 0 3 13.24 7.91 2.98 0.0
-11 0 3 159.98 8.15 13.03 180.0
-9 0 3 1190.88 34.11 35.57 180.0
-7 0 3 171.01 8.86 18.23 0.0
-5 0 3 4801.88 96.46 69.99 0.0
-3 0 3 21694.24 441.07 129.00 0.0
-1 0 3 139.99 14.45 17.63 180.0
1 0 3 259.62 21.15 17.73 180.0
3 0 3 8240.88 176.27 89.62 180.0
5 0 3 461.30 11.85 20.22 0.0
7 0 3 1916.83 39.19 42.23 0.0
9 0 3 214.84 9.46 12.82 180.0
11 0 3 3999.62 123.99 59.90 180.0
13 0 3 9.49 6.55 2.85 0.0
15 0 3 141.88 14.81 11.99 0.0
-18 1 3 165.33 16.20 12.69 0.0
-17 1 3 0.00 12.06 2.42 180.0
-16 1 3 8.27 5.72 2.71 180.0
-15 1 3 599.61 32.27 25.05 0.0
-14 1 3 259.67 16.93 16.62 0.0
-13 1 3 901.74 28.69 30.41 180.0
-12 1 3 268.06 10.01 15.95 180.0
-11 1 3 90.59 3.96 10.28 0.0
-10 1 3 58.92 3.89 6.39 180.0
-9 1 3 6.92 2.84 0.54 0.0
-8 1 3 777.29 13.96 27.12 0.0
-7 1 3 2009.30 28.43 46.70 0.0
-6 1 3 4480.77 66.60 65.91 0.0
-5 1 3 22.98 1.96 3.81 180.0
-4 1 3 795.78 10.72 30.54 0.0
-3 1 3 247.51 3.55 16.31 180.0
-2 1 3 11465.61 152.64 98.66 180.0
-1 1 3 1808.61 28.25 40.79 180.0
0 1 3 3884.07 86.99 60.74 0.0
1 1 3 16945.08 203.90 115.53 0.0
2 1 3 1212.75 15.12 37.64 180.0
3 1 3 3317.48 46.31 57.48 0.0
4 1 3 1172.87 16.54 33.96 180.0
5 1 3 5376.52 61.08 70.19 0.0
6 1 3 1663.12 22.91 39.60 180.0
7 1 3 1783.76 23.17 43.39 0.0
8 1 3 31.15 2.26 5.62 0.0
9 1 3 2214.81 34.12 48.02 180.0
10 1 3 0.00 3.79 0.57 180.0
11 1 3 70.32 5.52 8.24 0.0
12 1 3 28.88 4.61 5.19 180.0
13 1 3 172.78 8.84 13.88 180.0
14 1 3 458.15 19.27 21.88 180.0
15 1 3 76.63 9.70 8.48 0.0
16 1 3 58.70 16.30 7.60 180.0
-17 2 3 0.00 10.04 2.07 180.0
-16 2 3 256.40 28.98 15.57 180.0
-15 2 3 0.00 7.71 2.64 180.0
-14 2 3 95.01 8.82 8.81 180.0
-13 2 3 76.69 6.57 9.96 180.0
-12 2 3 278.59 14.01 17.79 0.0
-11 2 3 1557.62 43.33 39.58 0.0
-10 2 3 8.15 3.42 2.57 180.0
-9 2 3 121.82 6.32 10.54 180.0
-8 2 3 4461.85 102.00 64.42 0.0
-7 2 3 196.57 5.66 14.14 180.0
-6 2 3 1657.10 24.95 39.75 180.0
-5 2 3 0.00 2.21 0.33 180.0
-4 2 3 547.23 10.08 24.56 0.0
-3 2 3 2448.61 37.67 48.94 180.0
-2 2 3 13295.32 189.86 108.72 180.0
-1 2 3 11959.70 193.37 102.37 0.0
0 2 3 2454.82 36.43 48.59 0.0
1 2 3 8261.45 108.43 87.76 180.0
2 2 3 11902.81 140.74 102.46 180.0
3 2 3 42.85 2.06 6.07 180.0
4 2 3 41.91 2.63 9.87 0.0
5 2 3 177.42 4.19 14.17 180.0
6 2 3 86.82 3.64 9.11 180.0
7 2 3 73.55 3.42 10.34 180.0
8 2 3 426.33 10.51 19.32 180.0
9 2 3 1882.91 36.54 44.75 180.0
10 2 3 153.01 11.00 12.65 180.0
11 2 3 1464.20 34.87 37.32 180.0
12 2 3 1885.07 44.83 42.13 180.0
13 2 3 48.93 10.50 6.60 0.0
14 2 3 315.84 16.71 17.70 0.0
15 2 3 2.93 17.92 0.87 0.0
16 2 3 7.85 12.50 0.14 180.0
-17 3 3 0.00 12.33 3.01 0.0
-16 3 3 25.12 10.45 7.04 0.0
-15 3 3 11.82 7.68 1.58 0.0
-14 3 3 37.59 8.42 7.58 0.0
-13 3 3 66.22 11.81 9.55 0.0
-12 3 3 1428.41 42.56 36.58 0.0
-11 3 3 60.47 9.93 8.30 180.0
-10 3 3 456.92 13.66 22.30 180.0
-9 3 3 1960.95 35.88 43.63 180.0
-8 3 3 1539.72 24.61 38.93 0.0
-7 3 3 27.97 4.06 5.26 0.0
-6 3 3 180.62 6.00 13.95 180.0
-5 3 3 2523.65 36.02 48.44 180.0
-4 3 3 2466.33 37.40 49.53 180.0
-3 3 3 952.41 15.20 30.74 180.0
-2 3 3 222.63 6.39 14.65 180.0
-1 3 3 513.74 9.68 23.51 180.0
0 3 3 206.87 7.09 13.51 180.0
1 3 3 8.83 1.89 2.13 180.0
2 3 3 25876.47 310.25 142.93 0.0
3 3 3 12170.00 152.73 102.03 0.0
4 3 3 2152.37 30.85 44.11 180.0
5 3 3 290.10 7.71 15.75 0.0
6 3 3 816.31 15.60 29.20 0.0
7 3 3 278.83 7.02 15.84 0.0
8 3 3 1792.71 29.71 41.86 180.0
9 3 3 1158.40 25.72 33.43 180.0
10 3 3 237.69 7.71 15.78 0.0
11 3 3 11.31 4.46 3.29 0.0
12 3 3 19.32 4.55 4.31 180.0
13 3 3 3.37 5.61 1.90 180.0
14 3 3 32.81 9.46 7.33 0.0
15 3 3 322.53 26.56 19.17 180.0
-16 4 3 0.00 9.43 0.21 0.0
-15 4 3 12.56 7.01 3.15 180.0
-14 4 3 1482.70 60.00 37.48 0.0
-13 4 3 326.22 23.76 16.10 0.0
-12 4 3 67.40 10.27 7.86 0.0
-11 4 3 26.06 5.45 3.47 0.0
-10 4 3 3806.45 89.61 59.76 0.0
-9 4 3 1792.02 31.99 41.09 0.0
-8 4 3 4.72 2.81 1.45 0.0
-7 4 3 555.36 12.51 24.03 180.0
-6 4 3 590.09 13.65 23.93 0.0
-5 4 3 364.21 9.26 18.48 180.0
-4 4 3 208.84 7.11 14.63 180.0
-3 4 3 1067.21 16.72 35.26 180.0
-2 4 3 1870.95 27.10 42.87 0.0
-1 4 3 462.77 8.75 20.88 0.0
0 4 3 2327.05 48.96 46.17 0.0
1 4 3 369.07 10.82 19.18 0.0
2 4 3 548.13 9.86 22.59 180.0
3 4 3 182.32 5.22 12.78 180.0
4 4 3 2238.12 32.25 47.12 180.0
5 4 3 258.90 7.96 16.73 180.0
6 4 3 15.05 2.87 3.66 180.0
7 4 3 61.32 3.10 8.43 180.0
8 4 3 7.65 3.53 1.74 0.0
9 4 3 121.09 6.10 11.73 180.0
10 4 3 0.07 4.06 0.53 0.0
11 4 3 137.34 9.22 11.30 180.0
12 4 3 8.22 5.50 0.46 180.0
13 4 3 85.54 11.46 8.15 0.0
14 4 3 6.96 11.72 0.64 0.0
-15 5 3 0.00 10.86 0.52 0.0
-14 5 3 154.51 19.37 12.13 0.0
-13 5 3 1142.92 47.22 32.78 0.0
-12 5 3 6.18 10.49 0.05 180.0
-11 5 3 0.00 12.94 4.73 0.0
-10 5 3 241.51 13.48 15.48 180.0
-9 5 3 585.41 18.57 23.62 180.0
-8 5 3 265.08 8.65 16.26 180.0
-7 5 3 883.41 27.19 30.78 180.0
-6 5 3 68.80 3.71 8.57 0.0
-5 5 3 533.12 15.56 23.68 180.0
-4 5 3 48.17 3.57 6.21 180.0
-3 5 3 5.79 3.40 2.45 180.0
-2 5 3 0.85 3.67 0.88 180.0
-1 5 3 57.18 5.55 8.96 0.0
0 5 3 4.22 3.51 2.13 0.0
1 5 3 3.19 3.53 0.63 0.0
2 5 3 909.09 18.48 29.24 180.0
3 5 3 77.03 7.34 11.26 180.0
4 5 3 274.69 7.88 16.46 0.0
5 5 3 88.93 5.37 8.74 0.0
6 5 3 105.58 6.09 10.40 180.0
7 5 3 20.87 3.49 3.94 180.0
8 5 3 86.75 4.77 8.64 180.0
9 5 3 107.91 7.69 10.94 0.0
10 5 3 204.96 10.13 15.07 180.0
11 5 3 56.64 7.68 7.23 0.0
12 5 3 7.32 7.42 3.33 180.0
13 5 3 217.35 23.14 14.22 0.0
-14 6 3 123.72 16.24 10.80 0.0
-13 6 3 13.81 8.25 4.09 0.0
-12 6 3 20.36 13.12 3.60 0.0
-11 6 3 5.00 16.60 2.58 180.0
-10 6 3 77.79 8.01 8.83 0.0
-9 6 3 85.25 7.39 9.44 180.0
-8 6 3 0.00 7.03 1.98 0.0
-7 6 3 462.60 17.36 21.02 0.0
-6 6 3 72.85 5.30 8.55 0.0
-5 6 3 69.17 5.01 9.25 180.0
-4 6 3 337.83 10.94 18.73 180.0
-3 6 3 698.96 18.71 25.70 0.0
-2 6 3 80.48 6.62 8.74 0.0
-1 6 3 46.19 5.33 7.87 180.0
0 6 3 63.91 6.19 8.05 180.0
1 6 3 443.46 16.94 22.15 180.0
2 6 3 48.43 5.92 5.93 180.0
3 6 3 1493.54 30.75 38.10 180.0
4 6 3 568.88 19.14 23.33 180.0
5 6 3 39.99 5.37 6.97 0.0
6 6 3 432.66 19.28 21.98 180.0
7 6 3 285.48 13.91 17.17 0.0
8 6 3 91.70 5.39 10.52 180.0
9 6 3 68.21 5.91 8.13 0.0
10 6 3 34.56 6.96 6.66 180.0
11 6 3 126.52 11.07 11.19 0.0
12 6 3 15.45 9.77 3.82 180.0
-12 7 3 899.96 44.50 28.79 180.0
-11 7 3 11.21 10.95 4.54 0.0
-10 7 3 8.81 10.97 1.70 180.0
-9 7 3 7.08 5.46 2.01 0.0
-8 7 3 122.13 13.84 9.68 180.0
-7 7 3 69.25 10.88 8.29 0.0
-6 7 3 1024.22 32.27 31.40 0.0
-5 7 3 7.98 5.06 5.03 0.0
-4 7 3 219.32 9.96 14.23 0.0
-3 7 3 25.37 4.65 5.86 0.0
-2 7 3 35.83 5.52 6.79 0.0
-1 7 3 214.14 9.92 14.41 180.0
0 7 3 164.87 9.13 13.26 0.0
1 7 3 57.06 8.20 7.35 180.0
2 7 3 1240.53 38.62 34.47 180.0
3 7 3 378.43 16.33 19.74 0.0
4 7 3 68.33 6.92 7.90 0.0
5 7 3 184.26 11.98 13.52 0.0
6 7 3 665.94 26.65 25.20 180.0
7 7 3 71.71 10.21 9.12 0.0
8 7 3 376.16 16.74 17.76 0.0
9 7 3 23.98 8.40 6.22 180.0
10 7 3 64.30 12.39 8.51 180.0
-10 8 3 17.00 14.34 2.61 0.0
-9 8 3 86.56 21.03 10.31 0.0
-8 8 3 907.64 45.88 28.02 0.0
-7 8 3 11.44 9.93 1.11 0.0
-6 8 3 0.00 19.00 4.35 180.0
-5 8 3 223.07 18.78 15.96 180.0
-4 8 3 153.42 17.91 12.83 0.0
-3 8 3 0.70 6.97 0.81 180.0
-2 8 3 423.41 32.26 20.51 180.0
-1 8 3 489.77 48.50 20.84 180.0
0 8 3 251.66 21.90 16.24 0.0
1 8 3 1.30 14.13 1.74 0.0
2 8 3 133.03 13.09 11.74 180.0
3 8 3 610.80 27.30 24.22 180.0
4 8 3 89.89 22.66 9.39 0.0
5 8 3 21.39 8.51 2.81 0.0
6 8 3 24.53 16.41 1.79 0.0
7 8 3 0.00 14.40 3.48 0.0
8 8 3 2.40 8.78 2.26 0.0
-6 9 3 1.77 11.40 2.56 0.0
-5 9 3 111.19 23.42 9.36 0.0
-4 9 3 171.77 17.92 14.29 180.0
-3 9 3 1.08 11.33 2.65 0.0
-2 9 3 110.42 32.81 8.58 0.0
-1 9 3 204.67 26.78 14.41 180.0
0 9 3 34.86 15.15 7.47 180.0
1 9 3 28.54 13.88 5.56 180.0
2 9 3 31.50 17.68 2.99 0.0
3 9 3 0.00 17.19 0.61 0.0
4 9 3 15.61 11.68 3.93 180.0
-18 0 4 49.64 64.26 8.61 0.0
-16 0 4 47.93 7.93 8.18 0.0
-14 0 4 33.96 5.51 5.37 180.0
-12 0 4 255.24 10.09 16.42 0.0
-10 0 4 1635.71 37.80 42.58 180.0
-8 0 4 12279.60 221.05 100.97 0.0
-6 0 4 1187.59 25.88 35.55 180.0
-4 0 4 59.85 4.07 9.89 180.0
-2 0 4 1677.06 152.71 180.65 180.0
0 0 4 19.81 1.05 3.71 180.0
2 0 4 10849.65 234.87 99.55 180.0
4 0 4 17.26 2.49 5.11 0.0
6 0 4 541.88 26.76 23.65 0.0
8 0 4 0.00 4.85 0.26 0.0
10 0 4 1430.96 45.32 37.29 0.0
12 0 4 1221.93 56.27 35.57 180.0
14 0 4 0.00 52.88 2.64 180.0
16 0 4 424.71 43.49 20.73 180.0
-18 1 4 202.45 19.76 12.98 180.0
-17 1 4 483.48 25.57 20.89 180.0
-16 1 4 67.84 8.66 7.37 180.0
-15 1 4 25.98 8.06 5.41 0.0
-14 1 4 137.86 6.58 12.52 180.0
-13 1 4 1356.94 29.46 36.71 180.0
-12 1 4 13.19 2.87 3.54 180.0
-11 1 4 6.31 3.52 2.48 0.0
-10 1 4 2.17 2.40 0.95 180.0
-9 1 4 51.97 4.62 7.00 180.0
-8 1 4 1719.63 25.38 41.57 0.0
-7 1 4 1845.43 35.39 43.15 0.0
-6 1 4 1527.34 22.52 37.59 180.0
-5 1 4 2568.45 31.98 50.43 0.0
-4 1 4 1477.60 20.47 40.41 180.0
-3 1 4 2910.12 32.75 53.15 0.0
-2 1 4 236.15 3.63 14.69 0.0
-1 1 4 4424.17 53.18 65.13 0.0
0 1 4 1320.40 15.57 38.29 180.0
1 1 4 1539.29 19.13 41.65 180.0
2 1 4 2903.89 31.41 53.34 0.0
3 1 4 2816.76 38.43 54.01 0.0
4 1 4 2865.14 38.31 51.51 180.0
5 1 4 2871.14 34.28 51.25 0.0
6 1 4 1337.60 16.65 38.15 0.0
7 1 4 500.21 8.96 23.54 0.0
8 1 4 2382.68 32.13 48.70 180.0
9 1 4 612.23 11.64 25.01 180.0
10 1 4 385.95 9.60 20.23 0.0
11 1 4 6.43 3.72 0.70 0.0
12 1 4 640.49 18.70 24.65 180.0
13 1 4 31.27 7.96 6.07 0.0
14 1 4 553.26 20.00 23.96 0.0
15 1 4 81.91 15.10 8.91 180.0
16 1 4 44.38 8.29 6.33 0.0
-17 2 4 16.55 9.28 4.21 180.0
-16 2 4 2.39 10.70 3.17 0.0
-15 2 4 49.19 7.52 6.65 180.0
-14 2 4 283.08 12.30 16.96 0.0
-13 2 4 1.88 5.23 0.79 0.0
-12 2 4 0.95 5.25 1.25 0.0
-11 2 4 1.71 4.74 2.07 0.0
-10 2 4 2342.50 42.12 47.89 0.0
-9 2 4 2843.37 40.12 53.04 0.0
-8 2 4 168.86 5.68 10.86 0.0
-7 2 4 14.53 2.00 2.75 0.0
-6 2 4 141.59 4.88 10.72 0.0
-5 2 4 1699.45 22.96 41.90 0.0
-4 2 4 213.22 3.73 13.38 180.0
-3 2 4 1792.19 22.96 45.20 180.0
-2 2 4 5468.31 74.87 71.69 0.0
-1 2 4 788.97 12.95 27.64 0.0
0 2 4 50.27 2.28 6.78 0.0
1 2 4 18.78 2.74 4.57 0.0
2 2 4 269.90 6.51 16.80 0.0
3 2 4 2968.74 35.54 55.11 0.0
4 2 4 239.25 5.84 14.35 180.0
5 2 4 29.10 2.33 5.63 0.0
6 2 4 44.71 4.03 4.87 0.0
7 2 4 1362.05 20.41 36.13 180.0
8 2 4 18.97 3.13 3.94 0.0
9 2 4 530.42 12.47 23.03 180.0
10 2 4 62.27 6.30 8.25 0.0
11 2 4 27.98 5.18 4.84 0.0
12 2 4 302.01 15.19 16.93 0.0
13 2 4 51.58 7.60 6.65 0.0
14 2 4 32.18 9.27 6.48 180.0
15 2 4 2.53 7.56 2.76 0.0
-17 3 4 98.25 15.09 9.08 0.0
-16 3 4 57.69 23.08 6.53 0.0
-15 3 4 1286.39 41.35 34.07 180.0
-14 3 4 20.65 6.98 5.61 0.0
-13 3 4 556.16 19.28 22.80 0.0
-12 3 4 61.16 6.03 7.16 0.0
-11 3 4 302.37 11.29 17.76 180.0
-10 3 4 129.22 6.89 10.26 0.0
-9 3 4 85.67 5.63 9.54 0.0
-8 3 4 17.62 2.97 3.24 180.0
-7 3 4 1254.63 20.21 37.92 180.0
-6 3 4 52.91 3.44 8.83 0.0
-5 3 4 1027.72 15.10 34.13 180.0
-4 3 4 688.26 12.95 25.55 0.0
-3 3 4 507.85 15.19 20.72 0.0
-2 3 4 969.66 18.36 30.71 0.0
-1 3 4 1163.26 18.73 33.42 0.0
0 3 4 233.40 5.33 15.07 0.0
1 3 4 650.79 10.70 28.25 0.0
2 3 4 104.80 3.65 8.70 180.0
3 3 4 72.02 3.93 7.23 0.0
4 3 4 2.33 2.22 1.57 0.0
5 3 4 205.71 5.53 14.37 180.0
6 3 4 170.08 4.99 13.16 180.0
7 3 4 1477.85 24.56 39.48 180.0
8 3 4 77.73 5.16 9.76 180.0
9 3 4 8.90 4.02 2.91 180.0
10 3 4 10.14 3.92 2.93 180.0
11 3 4 13.66 4.15 2.66 0.0
12 3 4 23.47 5.58 5.39 0.0
13 3 4 115.45 9.18 10.87 0.0
14 3 4 40.85 8.03 4.98 0.0
15 3 4 246.35 20.43 15.83 180.0
-16 4 4 0.03 11.70 0.01 180.0
-15 4 4 2.14 19.17 4.76 0.0
-14 4 4 69.29 10.90 7.21 0.0
-13 4 4 7.22 8.22 3.14 180.0
-12 4 4 3.19 5.84 1.69 180.0
-11 4 4 175.31 12.85 13.09 180.0
-10 4 4 36.61 4.93 6.54 0.0
-9 4 4 1025.20 24.07 31.80 180.0
-8 4 4 12.34 5.24 3.43 180.0
-7 4 4 64.91 4.82 8.10 180.0
-6 4 4 133.86 6.01 12.67 0.0
-5 4 4 1353.87 24.26 35.63 180.0
-4 4 4 26.15 3.02 3.16 0.0
-3 4 4 6279.73 79.94 75.97 0.0
-2 4 4 2622.33 40.44 51.81 0.0
-1 4 4 858.48 14.74 28.44 0.0
0 4 4 140.72 5.55 12.64 0.0
1 4 4 476.94 10.49 21.21 0.0
2 4 4 568.57 10.69 24.85 0.0
3 4 4 170.58 5.57 14.12 180.0
4 4 4 1088.86 18.99 33.57 180.0
5 4 4 293.75 9.70 16.57 180.0
6 4 4 323.28 9.72 19.46 180.0
7 4 4 4.17 2.47 0.35 0.0
8 4 4 685.36 18.16 25.87 180.0
9 4 4 12.10 4.10 1.83 180.0
10 4 4 11.29 4.22 2.66 180.0
11 4 4 53.17 6.30 6.49 0.0
12 4 4 48.51 13.31 7.73 0.0
13 4 4 121.65 13.14 13.45 180.0
14 4 4 278.65 20.23 16.00 180.0
-15 5 4 219.85 18.14 13.85 0.0
-14 5 4 547.18 29.77 21.71 0.0
-13 5 4 0.00 13.03 1.47 180.0
-12 5 4 246.57 14.37 15.21 180.0
-11 5 4 39.86 4.60 7.53 0.0
-10 5 4 108.34 5.78 9.85 180.0
-9 5 4 143.71 8.29 11.94 0.0
-8 5 4 78.10 7.16 10.33 180.0
-7 5 4 139.51 8.07 11.94 180.0
-6 5 4 149.09 6.73 11.98 0.0
-5 5 4 156.94 6.92 13.04 0.0
-4 5 4 951.97 19.33 31.65 0.0
-3 5 4 1194.74 22.26 32.23 0.0
-2 5 4 587.22 15.05 25.43 0.0
-1 5 4 0.00 3.56 0.42 180.0
0 5 4 1402.17 29.31 37.58 0.0
1 5 4 44.81 5.37 6.57 180.0
2 5 4 2733.84 42.58 52.08 180.0
3 5 4 98.32 4.88 9.65 0.0
4 5 4 324.80 8.67 17.71 0.0
5 5 4 1323.89 30.68 35.73 0.0
6 5 4 1711.66 41.59 40.91 180.0
7 5 4 21.33 3.27 5.15 0.0
8 5 4 327.17 11.08 17.59 0.0
9 5 4 85.63 7.90 8.54 0.0
10 5 4 4.89 5.10 0.44 180.0
11 5 4 11.58 7.98 2.02 0.0
12 5 4 0.00 11.48 1.42 0.0
13 5 4 18.91 12.71 2.43 0.0
-14 6 4 342.08 26.37 17.11 180.0
-13 6 4 0.00 19.44 1.60 180.0
-12 6 4 267.46 19.09 16.46 180.0
-11 6 4 87.19 9.54 9.60 0.0
-10 6 4 68.95 8.06 8.47 180.0
-9 6 4 628.36 28.66 23.84 180.0
-8 6 4 602.10 17.63 23.23 0.0
-7 6 4 10.75 4.86 2.40 0.0
-6 6 4 43.96 4.88 5.43 0.0
-5 6 4 7.04 4.17 0.97 180.0
-4 6 4 199.71 8.59 14.67 0.0
-3 6 4 2727.55 50.97 50.46 0.0
-2 6 4 50.21 5.15 6.72 180.0
-1 6 4 289.83 11.48 16.55 0.0
0 6 4 313.63 10.81 17.78 180.0
1 6 4 567.01 18.64 23.41 0.0
2 6 4 233.15 9.85 15.21 180.0
3 6 4 230.55 8.91 14.74 0.0
4 6 4 190.38 8.01 14.10 0.0
5 6 4 4.17 3.98 2.23 180.0
6 6 4 209.28 12.15 14.24 180.0
7 6 4 26.57 4.94 5.91 0.0
8 6 4 107.50 6.90 10.67 0.0
9 6 4 80.40 8.93 9.64 180.0
10 6 4 68.45 8.72 7.62 180.0
11 6 4 100.73 10.84 8.91 0.0
12 6 4 273.59 18.79 16.66 180.0
-12 7 4 145.67 25.79 10.97 180.0
-11 7 4 147.11 16.22 12.29 0.0
-10 7 4 29.22 9.87 5.29 0.0
-9 7 4 95.73 17.99 10.68 180.0
-8 7 4 94.87 16.11 11.21 0.0
-7 7 4 0.00 14.76 1.21 180.0
-6 7 4 26.80 10.90 7.17 0.0
-5 7 4 244.40 16.63 15.46 0.0
-4 7 4 6.69 4.89 0.39 180.0
-3 7 4 0.00 6.81 0.46 180.0
-2 7 4 28.59 7.82 6.71 180.0
-1 7 4 668.77 21.87 25.72 180.0
0 7 4 0.00 6.53 0.90 180.0
1 7 4 1324.92 36.49 35.47 180.0
2 7 4 228.02 12.04 15.14 0.0
3 7 4 2.63 9.98 0.92 180.0
4 7 4 79.56 7.50 9.76 180.0
5 7 4 112.58 9.11 10.20 0.0
6 7 4 0.00 16.86 2.17 0.0
7 7 4 101.86 12.07 10.06 0.0
8 7 4 123.58 8.73 11.78 180.0
9 7 4 19.96 7.06 4.85 180.0
10 7 4 0.00 15.59 3.89 180.0
-10 8 4 68.90 12.99 8.85 0.0
-9 8 4 507.54 35.24 20.54 0.0
-8 8 4 218.10 16.67 15.08 0.0
-7 8 4 7.32 15.58 4.76 0.0
-6 8 4 86.20 11.99 8.58 180.0
-5 8 4 428.03 26.23 21.99 0.0
-4 8 4 1.78 12.72 0.52 180.0
-3 8 4 770.24 47.07 26.75 180.0
-2 8 4 0.00 15.25 1.72 0.0
-1 8 4 20.37 12.26 6.25 0.0
0 8 4 128.83 16.09 12.54 0.0
1 8 4 7.68 9.53 4.18 180.0
2 8 4 13.57 9.94 6.39 0.0
3 8 4 400.42 18.97 19.99 0.0
4 8 4 37.20 8.20 7.65 0.0
5 8 4 82.46 16.41 10.20 0.0
6 8 4 23.61 9.31 1.90 0.0
7 8 4 57.68 17.31 7.54 180.0
8 8 4 14.53 8.84 4.98 0.0
-6 9 4 0.00 11.33 2.58 180.0
-5 9 4 60.09 20.64 8.53 180.0
-4 9 4 5.19 15.17 3.58 0.0
-3 9 4 172.34 45.74 12.13 0.0
-2 9 4 5.23 12.50 1.07 0.0
-1 9 4 0.00 24.81 5.29 180.0
0 9 4 0.00 22.16 0.81 0.0
1 9 4 0.00 21.94 4.97 180.0
2 9 4 299.77 25.89 16.53 0.0
3 9 4 13.68 15.84 3.37 180.0
4 9 4 61.32 42.01 9.30 180.0
-17 0 5 29.53 17.32 5.74 0.0
-15 0 5 2.79 4.91 1.55 180.0
-13 0 5 276.89 20.82 16.60 0.0
-11 0 5 291.50 13.88 17.62 180.0
-9 0 5 5941.88 108.40 75.42 0.0
-7 0 5 106.89 8.73 8.56 180.0
-5 0 5 6594.64 136.91 79.38 0.0
-3 0 5 3728.75 53.80 60.15 180.0
-1 0 5 95.84 3.58 10.25 180.0
1 0 5 315.66 7.85 19.00 0.0
3 0 5 5161.09 78.94 69.40 0.0
5 0 5 1210.30 24.78 35.57 0.0
7 0 5 164.02 12.24 12.96 0.0
9 0 5 1365.49 39.95 35.51 0.0
11 0 5 344.98 14.43 19.47 180.0
13 0 5 6.59 7.94 2.78 0.0
15 0 5 25.51 24.99 2.72 0.0
-18 1 5 71.42 15.00 8.28 180.0
-17 1 5 132.14 15.76 11.16 0.0
-16 1 5 53.33 6.57 7.28 0.0
-15 1 5 216.05 12.41 14.99 180.0
-14 1 5 561.66 13.95 23.11 180.0
-13 1 5 520.04 13.11 21.34 0.0
-12 1 5 50.17 4.51 6.36 180.0
-11 1 5 87.18 4.37 9.03 180.0
-10 1 5 70.73 6.77 8.05 180.0
-9 1 5 1285.94 19.35 35.32 0.0
-8 1 5 637.65 16.82 24.00 180.0
-7 1 5 910.64 30.79 31.89 180.0
-6 1 5 31.55 2.48 3.77 180.0
-5 1 5 981.46 24.42 34.07 180.0
-4 1 5 770.69 12.91 28.95 180.0
-3 1 5 1548.74 19.71 39.38 180.0
-2 1 5 442.93 5.60 21.10 0.0
-1 1 5 1262.63 14.06 36.06 180.0
0 1 5 2495.93 27.69 50.40 180.0
1 1 5 8485.20 100.21 89.88 0.0
2 1 5 4515.63 52.72 66.05 0.0
3 1 5 860.87 12.31 27.11 180.0
4 1 5 879.42 12.16 27.02 0.0
5 1 5 437.72 6.73 22.46 0.0
6 1 5 923.11 13.82 30.84 0.0
7 1 5 471.55 9.70 23.05 180.0
8 1 5 453.07 10.15 21.51 180.0
9 1 5 27.43 3.79 6.54 180.0
10 1 5 0.00 2.22 1.75 0.0
11 1 5 11.69 4.97 2.62 180.0
12 1 5 72.59 7.65 7.54 180.0
13 1 5 1.68 4.15 1.60 0.0
14 1 5 32.30 7.71 5.65 0.0
15 1 5 26.14 22.70 7.38 0.0
-18 2 5 28.07 11.80 6.18 180.0
-17 2 5 30.69 10.23 6.16 180.0
-16 2 5 358.33 18.99 18.43 180.0
-15 2 5 17.28 11.17 4.55 0.0
-14 2 5 0.00 9.14 3.24 180.0
-13 2 5 56.02 6.73 7.05 180.0
-12 2 5 133.04 7.33 13.53 180.0
-11 2 5 107.52 8.21 10.53 0.0
-10 2 5 1745.74 28.92 42.91 0.0
-9 2 5 81.15 6.16 9.64 180.0
-8 2 5 680.16 12.21 27.28 180.0
-7 2 5 483.76 8.53 22.54 180.0
-6 2 5 4.53 2.15 2.04 0.0
-5 2 5 1136.95 16.43 32.93 180.0
-4 2 5 2306.09 29.29 50.82 180.0
-3 2 5 195.81 5.51 13.57 180.0
-2 2 5 75.04 2.81 9.29 0.0
-1 2 5 573.04 8.54 23.02 0.0
0 2 5 1072.38 16.67 32.30 0.0
1 2 5 88.58 2.78 9.08 0.0
2 2 5 3910.66 46.44 63.29 0.0
3 2 5 193.95 4.05 13.20 180.0
4 2 5 120.17 3.03 11.88 0.0
5 2 5 19.00 2.19 4.14 180.0
6 2 5 96.47 4.14 10.16 180.0
7 2 5 70.55 3.75 9.18 180.0
8 2 5 56.50 4.13 6.70 0.0
9 2 5 371.54 13.47 18.69 0.0
10 2 5 76.93 5.70 8.87 0.0
11 2 5 126.45 7.45 11.89 0.0
12 2 5 228.41 10.42 15.25 0.0
13 2 5 181.27 8.24 13.95 180.0
14 2 5 137.00 9.31 11.79 180.0
15 2 5 3.94 7.56 0.79 180.0
-17 3 5 4.76 10.45 1.83 180.0
-16 3 5 0.00 13.42 3.29 180.0
-15 3 5 60.02 12.35 7.30 180.0
-14 3 5 692.34 30.23 26.36 0.0
-13 3 5 12.60 5.05 3.44 0.0
-12 3 5 1333.26 33.08 35.82 0.0
-11 3 5 15.66 3.94 2.80 0.0
-10 3 5 18.43 5.18 3.39 0.0
-9 3 5 3.62 3.41 0.32 0.0
-8 3 5 439.40 9.56 21.36 180.0
-7 3 5 917.20 15.54 29.84 180.0
-6 3 5 661.52 11.97 26.57 180.0
-5 3 5 234.80 6.01 13.69 0.0
-4 3 5 2856.33 53.27 52.16 0.0
-3 3 5 252.84 6.82 13.33 0.0
-2 3 5 2.98 2.10 2.76 0.0
-1 3 5 28.45 2.47 5.63 180.0
0 3 5 354.99 8.79 21.89 0.0
1 3 5 1525.42 20.65 35.96 180.0
2 3 5 609.38 10.31 24.63 180.0
3 3 5 432.37 6.96 20.39 0.0
4 3 5 614.92 10.51 23.39 0.0
5 3 5 129.30 3.98 11.76 0.0
6 3 5 515.98 10.93 23.69 180.0
7 3 5 9.50 2.45 2.27 180.0
8 3 5 2722.29 54.38 50.46 0.0
9 3 5 564.68 15.56 23.84 0.0
10 3 5 65.64 8.20 8.54 0.0
11 3 5 87.06 6.99 8.65 180.0
12 3 5 788.93 24.85 26.14 0.0
13 3 5 372.23 17.46 18.92 0.0
14 3 5 0.00 6.32 3.62 0.0
-16 4 5 75.16 22.71 8.77 0.0
-15 4 5 2.70 9.78 0.23 0.0
-14 4 5 373.71 20.88 19.22 180.0
-13 4 5 22.79 6.48 4.42 0.0
-12 4 5 152.47 13.68 12.54 180.0
-11 4 5 0.04 4.35 0.03 180.0
-10 4 5 2052.44 39.36 44.77 180.0
-9 4 5 468.65 12.78 20.70 180.0
-8 4 5 619.46 13.63 24.23 0.0
-7 4 5 125.04 5.73 10.79 0.0
-6 4 5 41.61 4.15 4.82 0.0
-5 4 5 194.70 6.77 15.41 180.0
-4 4 5 1922.93 30.44 43.42 0.0
-3 4 5 2417.02 36.65 48.83 0.0
-2 4 5 164.31 6.78 10.92 180.0
-1 4 5 1213.28 20.73 33.10 180.0
0 4 5 80.76 4.18 8.78 180.0
1 4 5 7559.02 128.91 83.73 0.0
2 4 5 102.21 4.16 9.49 0.0
3 4 5 3.29 2.32 0.57 180.0
4 4 5 220.60 6.99 14.33 180.0
5 4 5 559.70 12.85 23.43 180.0
6 4 5 59.41 3.87 8.83 0.0
7 4 5 16.91 3.34 4.15 0.0
8 4 5 379.24 14.74 19.08 0.0
9 4 5 87.83 7.88 8.90 0.0
10 4 5 321.38 10.67 18.45 0.0
11 4 5 422.32 13.52 19.27 0.0
12 4 5 71.47 7.23 8.69 180.0
13 4 5 25.52 19.29 7.15 180.0
14 4 5 36.04 8.50 5.75 180.0
-15 5 5 258.95 23.96 14.38 0.0
-14 5 5 61.32 21.84 10.06 180.0
-13 5 5 1317.61 52.36 35.64 180.0
-12 5 5 9.23 10.80 1.45 180.0
-11 5 5 536.10 17.80 23.54 0.0
-10 5 5 95.80 6.01 10.32 0.0
-9 5 5 633.12 16.98 24.81 180.0
-8 5 5 85.15 6.81 9.97 180.0
-7 5 5 86.35 8.94 9.69 0.0
-6 5 5 0.00 3.47 2.24 180.0
-5 5 5 1381.86 29.87 35.53 0.0
-4 5 5 29.78 3.71 5.24 180.0
-3 5 5 729.87 16.52 26.00 0.0
-2 5 5 376.25 9.79 18.82 180.0
-1 5 5 30.37 4.04 5.59 0.0
0 5 5 335.95 11.90 18.52 180.0
1 5 5 3007.74 51.91 54.19 180.0
2 5 5 709.53 16.87 24.95 180.0
3 5 5 1479.59 27.26 37.61 180.0
4 5 5 180.15 6.57 13.24 180.0
5 5 5 241.51 9.43 15.75 180.0
6 5 5 198.04 8.35 13.96 0.0
7 5 5 1496.53 29.74 37.46 0.0
8 5 5 3.24 4.20 2.01 0.0
9 5 5 73.17 9.71 7.52 0.0
10 5 5 0.00 4.63 1.25 0.0
11 5 5 256.40 21.19 15.96 0.0
12 5 5 37.66 12.69 8.07 180.0
13 5 5 45.43 12.55 4.37 180.0
-14 6 5 335.60 27.63 18.90 180.0
-13 6 5 159.04 15.90 12.40 180.0
-12 6 5 171.40 13.98 13.08 180.0
-11 6 5 20.84 5.53 4.56 180.0
-10 6 5 1149.01 36.66 32.34 180.0
-9 6 5 11.13 7.54 4.44 180.0
-8 6 5 180.75 9.35 14.39 0.0
-7 6 5 281.68 18.54 16.39 0.0
-6 6 5 19.43 5.82 4.93 0.0
-5 6 5 3645.46 69.34 59.47 0.0
-4 6 5 596.64 15.81 24.35 0.0
-3 6 5 1323.83 31.91 35.01 180.0
-2 6 5 0.00 4.88 1.49 180.0
-1 6 5 362.27 12.78 19.12 0.0
0 6 5 5.66 3.94 0.09 180.0
1 6 5 275.45 11.97 16.87 180.0
2 6 5 353.54 11.79 18.37 0.0
3 6 5 2353.81 48.14 47.73 0.0
4 6 5 211.34 11.58 14.69 0.0
5 6 5 159.56 8.44 13.13 0.0
6 6 5 18.51 5.97 5.04 0.0
7 6 5 0.00 4.00 1.58 180.0
8 6 5 68.01 5.40 8.60 0.0
9 6 5 9.38 5.08 2.19 0.0
10 6 5 373.16 26.94 18.88 0.0
11 6 5 358.95 20.08 18.09 180.0
-12 7 5 10.21 13.01 4.52 180.0
-11 7 5 16.21 9.80 3.90 0.0
-10 7 5 159.40 20.18 13.56 0.0
-9 7 5 201.58 17.29 13.82 0.0
-8 7 5 253.81 20.73 15.75 0.0
-7 7 5 10.73 4.46 3.07 180.0
-6 7 5 258.62 12.78 16.52 0.0
-5 7 5 208.33 10.72 14.33 180.0
-4 7 5 86.53 7.36 9.26 0.0
-3 7 5 92.07 12.46 10.61 180.0
-2 7 5 1.18 5.39 1.79 0.0
-1 7 5 12.08 5.52 1.83 0.0
0 7 5 6.78 5.49 1.32 180.0
1 7 5 151.47 9.74 11.49 180.0
2 7 5 1061.79 30.54 31.60 0.0
3 7 5 2.17 4.46 0.39 0.0
4 7 5 400.26 14.62 20.13 180.0
5 7 5 53.41 7.18 9.04 180.0
6 7 5 433.33 24.28 19.86 0.0
7 7 5 1.79 5.60 1.40 180.0
8 7 5 1.94 6.36 1.65 0.0
9 7 5 26.83 9.39 6.12 0.0
10 7 5 0.00 15.10 0.77 0.0
-10 8 5 241.96 18.72 15.47 0.0
-9 8 5 203.10 18.61 14.24 180.0
-8 8 5 272.56 18.85 14.98 180.0
-7 8 5 0.07 15.75 1.39 0.0
-6 8 5 10.69 14.88 2.30 0.0
-5 8 5 277.78 16.68 16.53 0.0
-4 8 5 443.19 30.93 19.69 180.0
-3 8 5 26.30 12.09 5.08 0.0
-2 8 5 43.28 11.20 6.68 180.0
-1 8 5 499.85 25.56 22.10 180.0
0 8 5 956.81 65.06 30.69 0.0
1 8 5 0.00 8.17 0.44 0.0
2 8 5 229.51 21.88 15.32 0.0
3 8 5 0.00 10.15 0.87 0.0
4 8 5 64.01 17.94 9.23 0.0
5 8 5 24.42 12.80 5.50 180.0
6 8 5 21.16 12.48 6.03 0.0
7 8 5 27.26 16.27 4.64 180.0
-6 9 5 37.10 24.64 6.18 180.0
-5 9 5 479.97 35.20 20.40 180.0
-4 9 5 134.79 24.06 10.72 0.0
-3 9 5 85.43 40.79 12.68 180.0
-2 9 5 160.13 22.28 15.09 0.0
-1 9 5 167.96 17.77 12.03 180.0
0 9 5 945.96 55.86 30.84 0.0
1 9 5 478.13 32.79 20.83 0.0
2 9 5 226.65 22.02 15.22 180.0
3 9 5 0.00 38.98 5.46 0.0
-18 0 6 80.77 17.00 11.31 180.0
-16 0 6 429.32 22.88 21.33 180.0
-14 0 6 944.30 31.85 31.07 180.0
-12 0 6 71.67 9.58 8.01 180.0
-10 0 6 82.77 7.26 12.06 0.0
-8 0 6 306.07 9.94 16.95 180.0
-6 0 6 9178.75 181.07 88.12 0.0
-4 0 6 5311.87 76.92 73.61 180.0
-2 0 6 134.29 2.97 10.95 0.0
0 0 6 1429.04 31.44 41.98 180.0
2 0 6 2180.02 41.98 47.21 0.0
4 0 6 570.51 10.60 25.00 0.0
6 0 6 5981.33 104.59 69.59 180.0
8 0 6 618.74 17.08 24.73 180.0
10 0 6 955.53 34.41 30.28 180.0
12 0 6 623.91 31.48 26.18 0.0
14 0 6 28.17 16.54 6.66 180.0
-18 1 6 110.06 16.00 10.14 0.0
-17 1 6 311.55 15.50 17.23 0.0
-16 1 6 311.47 23.34 20.06 180.0
-15 1 6 18.33 3.34 6.18 0.0
-14 1 6 407.47 10.70 20.47 0.0
-13 1 6 195.74 6.51 13.97 0.0
-12 1 6 213.05 8.43 16.44 0.0
-11 1 6 233.69 7.24 15.51 180.0
-10 1 6 3.82 3.00 0.60 180.0
-9 1 6 823.62 15.57 28.58 0.0
-8 1 6 866.16 14.19 26.89 0.0
-7 1 6 1184.92 17.07 30.35 180.0
-6 1 6 5054.32 62.31 68.67 180.0
-5 1 6 559.17 8.39 22.98 180.0
-4 1 6 214.62 4.48 15.58 0.0
-3 1 6 3450.25 37.43 57.92 180.0
-2 1 6 34.73 1.15 4.33 180.0
-1 1 6 581.49 6.95 26.09 180.0
0 1 6 12295.15 158.73 104.67 0.0
1 1 6 228.57 3.77 15.90 0.0
2 1 6 497.07 6.92 22.18 0.0
3 1 6 3129.54 38.84 53.61 180.0
4 1 6 25.31 1.86 6.02 0.0
5 1 6 609.90 9.83 26.17 0.0
6 1 6 285.96 7.00 18.21 180.0
7 1 6 14.09 3.65 3.22 0.0
8 1 6 537.60 12.14 22.77 0.0
9 1 6 792.59 19.95 28.44 0.0
10 1 6 75.20 5.06 8.99 0.0
11 1 6 378.65 16.30 19.53 180.0
12 1 6 0.00 4.66 0.47 180.0
13 1 6 177.90 15.75 13.86 0.0
14 1 6 3.48 7.76 3.38 0.0
15 1 6 343.62 36.70 19.41 0.0
-18 2 6 43.94 16.49 5.90 180.0
-17 2 6 398.44 18.30 19.31 180.0
-16 2 6 0.65 7.62 2.36 0.0
-15 2 6 116.89 16.53 10.39 0.0
-14 2 6 0.00 11.12 0.47 0.0
-13 2 6 333.57 12.49 18.87 180.0
-12 2 6 8.84 4.31 3.20 0.0
-11 2 6 1243.65 27.40 36.03 0.0
-10 2 6 244.79 8.04 16.48 180.0
-9 2 6 1457.56 22.94 36.64 180.0
-8 2 6 285.09 7.10 16.44 180.0
-7 2 6 38.18 3.01 6.34 0.0
-6 2 6 125.16 5.99 11.57 0.0
-5 2 6 431.14 7.82 24.23 180.0
-4 2 6 4572.49 48.93 64.87 0.0
-3 2 6 12.23 1.46 2.91 0.0
-2 2 6 4306.76 60.63 63.55 0.0
-1 2 6 1558.72 21.41 37.67 180.0
0 2 6 64.80 2.15 9.13 0.0
1 2 6 308.28 5.08 18.22 0.0
2 2 6 346.38 5.68 18.73 0.0
3 2 6 1826.34 24.20 41.57 180.0
4 2 6 431.10 6.88 19.53 180.0
5 2 6 262.12 5.96 16.96 180.0
6 2 6 34.15 2.89 5.28 0.0
7 2 6 1102.00 20.09 32.91 180.0
8 2 6 116.44 4.55 11.18 180.0
9 2 6 762.78 18.03 27.36 180.0
10 2 6 288.09 9.89 16.71 180.0
11 2 6 88.79 6.96 10.48 0.0
12 2 6 102.71 7.19 8.99 0.0
13 2 6 208.34 10.96 14.53 0.0
14 2 6 0.00 6.79 1.66 0.0
-17 3 6 9.80 10.29 2.17 180.0
-16 3 6 106.30 12.80 8.71 180.0
-15 3 6 880.82 34.38 29.25 0.0
-14 3 6 15.86 8.23 2.85 0.0
-13 3 6 270.67 16.23 15.91 180.0
-12 3 6 18.16 4.76 4.50 0.0
-11 3 6 66.20 6.00 8.18 180.0
-10 3 6 40.91 5.19 5.97 180.0
-9 3 6 2313.45 55.50 46.98 180.0
-8 3 6 663.63 12.51 25.51 180.0
-7 3 6 215.45 8.47 15.01 180.0
-6 3 6 946.23 19.17 29.73 180.0
-5 3 6 668.34 10.44 23.34 180.0
-4 3 6 211.99 5.10 16.01 180.0
-3 3 6 1006.66 15.27 29.11 180.0
-2 3 6 2872.84 40.77 51.63 180.0
-1 3 6 1367.78 19.85 37.65 0.0
0 3 6 763.65 13.30 29.10 0.0
1 3 6 324.13 6.55 19.04 180.0
2 3 6 58.98 3.62 7.13 180.0
3 3 6 989.03 16.38 31.55 180.0
4 3 6 41.44 3.15 5.23 0.0
5 3 6 2208.83 34.53 46.45 180.0
6 3 6 9.12 2.76 3.42 0.0
7 3 6 454.85 12.12 21.02 0.0
8 3 6 5.76 2.91 2.38 0.0
9 3 6 137.64 6.17 12.84 0.0
10 3 6 28.94 4.55 5.08 180.0
11 3 6 217.37 8.67 15.71 0.0
12 3 6 109.90 8.23 11.95 180.0
13 3 6 92.74 17.74 10.54 180.0
14 3 6 236.14 17.29 14.43 180.0
-16 4 6 21.74 11.52 5.74 180.0
-15 4 6 1.57 13.44 2.40 180.0
-14 4 6 3.59 10.40 3.17 0.0
-13 4 6 15.11 8.55 2.77 0.0
-12 4 6 537.22 18.89 23.12 0.0
-11 4 6 109.05 7.39 9.90 180.0
-10 4 6 4821.79 89.74 65.83 180.0
-9 4 6 81.11 6.41 9.34 0.0
-8 4 6 9.95 3.10 1.86 180.0
-7 4 6 145.70 7.50 11.47 0.0
-6 4 6 642.06 13.10 25.95 180.0
-5 4 6 980.74 17.70 31.34 0.0
-4 4 6 2406.54 38.03 48.26 0.0
-3 4 6 2165.98 35.50 44.48 180.0
-2 4 6 277.91 7.75 16.73 0.0
-1 4 6 8.51 2.57 2.58 0.0
0 4 6 26.39 3.07 5.02 0.0
1 4 6 3903.56 61.29 60.97 180.0
2 4 6 3.75 2.02 0.73 180.0
3 4 6 752.26 13.72 26.94 0.0
4 4 6 18.42 3.21 5.10 180.0
5 4 6 170.52 6.14 11.94 0.0
6 4 6 613.11 14.52 25.95 0.0
7 4 6 1171.72 29.57 33.75 0.0
8 4 6 187.22 8.72 15.12 180.0
9 4 6 201.59 7.35 14.28 0.0
10 4 6 57.15 5.61 5.56 0.0
11 4 6 245.38 10.39 15.68 180.0
12 4 6 40.06 5.66 5.64 180.0
13 4 6 597.33 35.40 23.50 0.0
-15 5 6 3.36 11.26 1.74 180.0
-14 5 6 38.38 9.88 4.73 180.0
-13 5 6 34.20 11.17 5.98 180.0
-12 5 6 74.10 12.13 8.50 180.0
-11 5 6 17.68 7.33 5.60 180.0
-10 5 6 921.47 25.79 30.28 180.0
-9 5 6 551.06 20.37 23.39 0.0
-8 5 6 158.14 7.33 11.95 0.0
-7 5 6 673.65 16.11 26.08 0.0
-6 5 6 151.75 7.34 11.97 0.0
-5 5 6 452.43 12.42 19.62 180.0
-4 5 6 428.12 12.09 20.05 180.0
-3 5 6 342.83 9.10 18.20 180.0
-2 5 6 429.72 10.96 19.81 180.0
-1 5 6 340.37 10.61 17.90 0.0
0 5 6 3589.99 73.65 58.99 180.0
1 5 6 631.51 13.51 24.38 0.0
2 5 6 1717.16 31.56 40.64 0.0
3 5 6 20.24 3.22 3.89 180.0
4 5 6 1219.05 26.24 33.07 180.0
5 5 6 19.42 4.28 4.91 180.0
6 5 6 2591.93 62.84 49.22 0.0
7 5 6 39.87 3.84 7.15 0.0
8 5 6 189.91 11.64 14.53 180.0
9 5 6 33.70 6.02 4.79 180.0
10 5 6 80.65 8.85 9.07 0.0
11 5 6 0.00 13.14 0.82 0.0
12 5 6 550.20 29.55 21.43 180.0
-14 6 6 110.88 15.63 10.96 0.0
-13 6 6 20.45 9.64 4.66 180.0
-12 6 6 262.35 23.89 16.92 180.0
-11 6 6 73.86 8.26 9.04 0.0
-10 6 6 1402.25 52.15 35.89 0.0
-9 6 6 23.01 9.82 5.76 180.0
-8 6 6 281.12 15.32 16.41 180.0
-7 6 6 790.85 14.54 28.44 180.0
-6 6 6 352.10 12.56 19.39 0.0
-5 6 6 201.44 9.37 14.66 180.0
-4 6 6 2248.39 50.70 46.88 180.0
-3 6 6 1281.27 27.52 35.39 180.0
-2 6 6 907.39 21.82 30.61 180.0
-1 6 6 110.38 9.13 11.16 180.0
0 6 6 1.96 2.99 0.24 180.0
1 6 6 2248.06 45.67 44.67 180.0
2 6 6 274.11 9.58 16.17 180.0
3 6 6 16.37 3.55 5.13 180.0
4 6 6 1380.36 31.43 36.51 0.0
5 6 6 139.13 9.44 11.55 0.0
6 6 6 93.45 6.90 8.44 0.0
7 6 6 224.18 10.99 15.13 0.0
8 6 6 22.25 4.60 5.64 0.0
9 6 6 54.00 6.07 6.83 0.0
10 6 6 126.55 11.21 11.94 180.0
11 6 6 46.87 10.36 7.34 180.0
-12 7 6 53.66 15.54 6.05 0.0
-11 7 6 39.93 15.84 8.37 180.0
-10 7 6 0.00 7.96 1.42 180.0
-9 7 6 54.00 11.02 7.27 0.0
-8 7 6 0.00 5.24 2.16 0.0
-7 7 6 937.27 29.46 29.94 0.0
-6 7 6 49.58 11.06 6.86 180.0
-5 7 6 328.76 14.78 17.34 180.0
-4 7 6 3.58 7.64 1.68 180.0
-3 7 6 215.02 12.13 13.84 180.0
-2 7 6 74.31 9.11 9.44 180.0
-1 7 6 109.55 9.29 10.17 180.0
0 7 6 548.09 25.70 22.93 0.0
1 7 6 199.82 16.50 13.87 0.0
2 7 6 11.16 5.62 3.39 180.0
3 7 6 86.02 8.21 8.61 0.0
4 7 6 85.89 9.16 8.55 0.0
5 7 6 67.04 10.19 7.98 0.0
6 7 6 505.01 18.03 23.70 180.0
7 7 6 0.00 6.57 0.24 180.0
8 7 6 0.90 6.96 3.12 0.0
9 7 6 32.05 15.58 7.54 180.0
-10 8 6 53.46 13.58 7.75 0.0
-9 8 6 17.03 20.57 3.97 180.0
-8 8 6 121.04 14.20 9.07 0.0
-7 8 6 296.31 16.91 17.25 180.0
-6 8 6 1.55 15.98 1.14 180.0
-5 8 6 1305.14 70.29 34.71 180.0
-4 8 6 219.84 23.15 14.82 180.0
-3 8 6 45.46 10.71 8.64 0.0
-2 8 6 153.58 19.42 12.19 180.0
-1 8 6 12.96 8.32 3.16 180.0
0 8 6 9.85 7.79 3.94 180.0
1 8 6 442.70 31.64 20.30 0.0
2 8 6 223.59 13.03 15.89 180.0
3 8 6 174.63 15.24 13.55 180.0
4 8 6 55.78 12.59 6.76 0.0
5 8 6 0.00 12.99 2.63 0.0
6 8 6 448.60 31.66 21.67 0.0
7 8 6 36.87 11.58 6.50 180.0
-6 9 6 121.01 19.94 10.51 180.0
-5 9 6 9.21 14.73 1.32 0.0
-4 9 6 12.25 14.52 4.18 180.0
-3 9 6 54.06 14.90 7.19 0.0
-2 9 6 16.06 17.82 2.50 180.0
-1 9 6 183.66 19.27 13.46 0.0
0 9 6 0.27 22.50 0.05 180.0
1 9 6 15.01 32.38 4.74 0.0
2 9 6 11.36 50.09 8.96 180.0
-17 0 7 161.56 20.48 13.10 180.0
-15 0 7 186.37 38.08 13.31 0.0
-13 0 7 811.46 29.58 30.33 180.0
-11 0 7 3424.49 84.68 57.97 0.0
-9 0 7 260.46 8.98 16.57 180.0
-7 0 7 1063.84 36.44 31.73 0.0
-5 0 7 4269.65 65.32 67.75 180.0
-3 0 7 27.42 1.93 5.11 180.0
-1 0 7 3713.34 72.83 58.95 180.0
1 0 7 1956.62 34.62 46.12 0.0
3 0 7 490.33 9.10 17.56 180.0
5 0 7 338.75 9.39 18.25 0.0
7 0 7 43.42 3.84 7.18 180.0
9 0 7 12.69 4.60 4.25 180.0
11 0 7 0.00 4.28 0.17 180.0
13 0 7 15.65 7.26 4.56 0.0
-18 1 7 0.00 9.72 0.38 0.0
-17 1 7 243.63 14.96 15.77 180.0
-16 1 7 466.97 20.36 22.09 180.0
-15 1 7 716.81 20.42 26.89 0.0
-14 1 7 67.06 4.76 9.66 180.0
-13 1 7 3.99 3.65 1.48 180.0
-12 1 7 8.37 3.39 3.42 0.0
-11 1 7 299.45 8.35 18.07 0.0
-10 1 7 41.48 3.93 6.03 0.0
-9 1 7 1133.89 18.29 34.57 180.0
-8 1 7 364.07 11.75 18.26 0.0
-7 1 7 73.81 3.19 10.67 180.0
-6 1 7 29.10 2.58 6.56 180.0
-5 1 7 1214.89 16.50 33.40 180.0
-4 1 7 77.79 2.15 7.76 0.0
-3 1 7 3674.30 39.99 60.31 180.0
-2 1 7 0.40 0.94 2.06 180.0
-1 1 7 469.30 5.92 21.89 0.0
0 1 7 644.04 10.02 27.29 0.0
1 1 7 1080.24 14.39 34.22 180.0
2 1 7 1.72 1.02 2.32 0.0
3 1 7 914.49 12.97 28.59 180.0
4 1 7 191.73 4.09 16.01 0.0
5 1 7 2106.94 28.94 46.46 180.0
6 1 7 877.43 13.78 30.12 180.0
7 1 7 11.83 2.26 3.16 0.0
8 1 7 113.20 4.29 10.88 180.0
9 1 7 166.91 6.78 12.58 180.0
10 1 7 175.04 7.45 13.83 180.0
11 1 7 478.28 20.20 22.13 0.0
12 1 7 62.73 5.91 8.87 0.0
13 1 7 98.32 13.88 9.83 180.0
14 1 7 52.20 19.00 6.70 180.0
-18 2 7 10.90 14.53 3.31 180.0
-17 2 7 56.06 10.87 8.80 0.0
-16 2 7 0.00 16.12 1.69 0.0
-15 2 7 46.38 5.32 6.56 180.0
-14 2 7 318.87 11.02 18.25 0.0
-13 2 7 51.13 5.07 8.03 180.0
-12 2 7 658.03 14.19 26.10 0.0
-11 2 7 803.04 17.84 29.01 180.0
-10 2 7 442.14 10.40 21.18 180.0
-9 2 7 461.83 9.66 21.17 0.0
-8 2 7 76.23 4.31 8.32 0.0
-7 2 7 178.85 6.50 13.01 180.0
-6 2 7 3557.61 47.92 58.40 180.0
-5 2 7 184.67 4.17 13.37 0.0
-4 2 7 2986.29 35.50 54.58 0.0
-3 2 7 683.05 10.19 25.03 180.0
-2 2 7 669.11 9.75 26.05 0.0
-1 2 7 1183.58 16.72 33.18 0.0
0 2 7 3252.46 42.70 59.28 0.0
1 2 7 2840.08 32.47 51.90 180.0
2 2 7 99.15 2.94 9.52 0.0
3 2 7 409.93 6.10 19.22 180.0
4 2 7 789.49 11.32 28.46 180.0
5 2 7 234.88 5.59 14.63 0.0
6 2 7 463.64 9.81 20.81 0.0
7 2 7 247.41 6.93 15.91 0.0
8 2 7 670.73 15.86 26.49 180.0
9 2 7 223.04 8.12 16.40 0.0
10 2 7 945.84 21.44 28.79 0.0
11 2 7 1.63 4.48 0.16 0.0
12 2 7 156.68 9.38 12.84 180.0
13 2 7 0.00 8.70 1.20 0.0
14 2 7 73.33 11.47 9.15 0.0
-17 3 7 0.00 23.98 0.10 180.0
-16 3 7 190.65 13.67 12.62 0.0
-15 3 7 190.97 19.00 13.89 0.0
-14 3 7 0.00 7.21 0.54 0.0
-13 3 7 37.11 12.36 8.33 0.0
-12 3 7 21.76 4.95 3.63 180.0
-11 3 7 482.46 25.19 20.74 0.0
-10 3 7 186.86 6.83 12.83 180.0
-9 3 7 834.20 16.21 28.41 0.0
-8 3 7 79.14 5.51 9.91 180.0
-7 3 7 168.15 6.50 12.67 0.0
-6 3 7 3374.82 42.09 55.65 0.0
-5 3 7 47.01 2.20 6.66 0.0
-4 3 7 2752.38 41.50 49.40 0.0
-3 3 7 217.38 4.69 13.68 180.0
-2 3 7 1101.40 15.02 33.23 0.0
-1 3 7 1078.86 16.33 32.00 0.0
0 3 7 9233.50 129.72 91.26 180.0
1 3 7 1956.65 25.23 42.60 180.0
2 3 7 99.06 3.35 10.31 180.0
3 3 7 120.01 4.33 11.06 0.0
4 3 7 2486.94 37.12 49.13 180.0
5 3 7 153.35 5.34 12.46 180.0
6 3 7 395.09 9.99 20.37 0.0
7 3 7 141.71 5.70 11.07 180.0
8 3 7 448.75 11.92 21.42 180.0
9 3 7 4.46 4.15 0.52 180.0
10 3 7 154.36 8.13 11.82 0.0
11 3 7 33.98 6.54 6.74 180.0
12 3 7 2.30 6.86 0.43 0.0
13 3 7 400.57 16.60 18.82 0.0
-17 4 7 331.38 27.86 17.33 0.0
-16 4 7 0.00 10.35 1.52 180.0
-15 4 7 217.05 15.91 14.43 180.0
-14 4 7 2.90 8.70 0.52 0.0
-13 4 7 6.53 7.47 3.05 0.0
-12 4 7 605.86 21.69 24.33 180.0
-11 4 7 1265.95 28.77 33.70 180.0
-10 4 7 531.06 15.12 22.71 180.0
-9 4 7 610.74 18.56 24.47 0.0
-8 4 7 114.02 5.40 10.51 180.0
-7 4 7 380.17 10.41 20.41 180.0
-6 4 7 383.50 9.17 19.67 0.0
-5 4 7 25.41 2.83 7.83 0.0
-4 4 7 1042.51 16.32 31.60 180.0
-3 4 7 384.42 8.35 20.34 0.0
-2 4 7 1427.01 24.48 36.55 180.0
-1 4 7 21.75 2.33 4.29 180.0
0 4 7 384.70 8.66 20.06 180.0
1 4 7 212.83 6.31 14.54 180.0
2 4 7 51.39 3.42 7.31 180.0
3 4 7 143.63 4.80 13.08 180.0
4 4 7 225.42 7.93 16.01 0.0
5 4 7 67.98 4.25 7.98 180.0
6 4 7 90.94 4.76 8.80 180.0
7 4 7 18.11 5.04 4.53 0.0
8 4 7 316.07 12.74 18.29 180.0
9 4 7 93.22 7.09 9.85 0.0
10 4 7 657.63 18.75 24.65 180.0
11 4 7 2.03 5.74 1.65 0.0
12 4 7 38.70 6.64 5.87 180.0
13 4 7 0.00 19.04 3.17 0.0
-16 5 7 45.36 10.73 6.22 0.0
-15 5 7 741.10 33.19 24.95 180.0
-14 5 7 4.98 8.69 2.41 0.0
-13 5 7 0.00 8.18 2.78 180.0
-12 5 7 19.14 6.94 3.81 180.0
-11 5 7 15.01 6.28 2.91 0.0
-10 5 7 0.00 6.09 0.88 180.0
-9 5 7 1137.28 30.58 32.84 0.0
-8 5 7 34.05 4.97 6.11 0.0
-7 5 7 1974.76 33.65 42.83 0.0
-6 5 7 199.23 7.41 14.13 180.0
-5 5 7 15.04 3.69 1.08 180.0
-4 5 7 209.17 7.98 14.35 180.0
-3 5 7 554.63 14.70 23.75 0.0
-2 5 7 11.74 3.28 3.28 180.0
-1 5 7 259.03 7.84 16.67 180.0
0 5 7 6.24 4.28 2.88 180.0
1 5 7 317.76 9.19 17.33 0.0
2 5 7 65.03 4.37 8.39 180.0
3 5 7 515.97 12.97 22.22 180.0
4 5 7 248.79 8.89 15.40 0.0
5 5 7 5.73 3.45 2.49 0.0
6 5 7 210.79 7.40 15.15 180.0
7 5 7 70.70 4.70 7.77 180.0
8 5 7 71.41 6.69 9.58 180.0
9 5 7 630.74 22.49 26.06 180.0
10 5 7 63.94 8.28 7.72 0.0
11 5 7 185.49 14.95 13.89 180.0
12 5 7 28.97 55.18 7.20 0.0
-14 6 7 149.21 14.87 12.35 0.0
-13 6 7 261.46 21.89 16.49 180.0
-12 6 7 9.24 9.42 1.46 180.0
-11 6 7 1271.82 50.38 33.76 0.0
-10 6 7 0.00 8.90 1.43 0.0
-9 6 7 2.89 5.68 0.41 0.0
-8 6 7 2.29 4.84 2.15 180.0
-7 6 7 123.62 6.33 11.03 180.0
-6 6 7 293.77 12.63 16.78 0.0
-5 6 7 2389.32 51.83 47.21 180.0
-4 6 7 24.90 4.94 5.05 180.0
-3 6 7 82.56 6.25 8.63 0.0
-2 6 7 4.39 3.49 1.24 0.0
-1 6 7 173.51 8.08 13.85 0.0
0 6 7 436.99 14.92 21.22 180.0
1 6 7 97.05 6.59 9.87 0.0
2 6 7 46.68 4.31 6.44 0.0
3 6 7 0.00 8.92 0.25 0.0
4 6 7 281.43 15.06 16.25 0.0
5 6 7 56.54 8.56 7.54 0.0
6 6 7 0.03 4.61 0.94 180.0
7 6 7 447.66 14.13 19.96 180.0
8 6 7 0.00 5.44 0.00 0.0
9 6 7 299.67 17.96 16.60 180.0
10 6 7 49.27 13.24 5.99 180.0
-12 7 7 19.81 12.00 5.63 180.0
-11 7 7 44.24 18.17 8.09 0.0
-10 7 7 32.37 10.33 4.36 0.0
-9 7 7 0.00 10.32 1.72 0.0
-8 7 7 44.57 5.14 7.13 180.0
-7 7 7 154.12 12.63 13.37 180.0
-6 7 7 1090.09 38.78 31.69 180.0
-5 7 7 106.42 9.10 8.56 0.0
-4 7 7 697.65 23.31 25.64 180.0
-3 7 7 52.84 8.99 6.48 0.0
-2 7 7 869.17 29.72 27.81 180.0
-1 7 7 772.48 28.65 26.85 0.0
0 7 7 269.66 13.46 16.01 0.0
1 7 7 323.36 13.76 17.82 180.0
2 7 7 438.59 21.87 20.57 0.0
3 7 7 191.02 14.90 12.96 180.0
4 7 7 1870.52 51.67 41.87 0.0
5 7 7 511.45 18.54 22.21 180.0
6 7 7 825.73 32.14 28.59 180.0
7 7 7 445.58 22.12 20.44 180.0
8 7 7 4.90 10.57 1.77 180.0
-10 8 7 92.13 23.00 8.22 180.0
-9 8 7 15.07 11.07 3.91 180.0
-8 8 7 10.62 10.17 0.19 180.0
-7 8 7 168.20 19.94 14.88 180.0
-6 8 7 512.77 33.00 23.26 180.0
-5 8 7 426.36 27.49 20.88 180.0
-4 8 7 41.56 11.40 7.24 0.0
-3 8 7 463.55 28.51 22.71 0.0
-2 8 7 163.19 28.40 14.48 180.0
-1 8 7 0.00 15.08 0.86 180.0
0 8 7 61.80 12.91 6.29 0.0
1 8 7 68.42 9.97 10.21 180.0
2 8 7 0.00 9.74 0.99 180.0
3 8 7 0.00 18.17 1.53 0.0
4 8 7 989.26 53.22 31.41 180.0
5 8 7 0.00 8.53 1.45 0.0
6 8 7 2.57 9.32 2.31 180.0
-5 9 7 222.42 33.46 15.46 0.0
-4 9 7 109.10 18.55 9.69 180.0
-3 9 7 59.72 16.49 10.57 0.0
-2 9 7 25.59 17.92 7.32 180.0
-1 9 7 40.24 13.14 6.34 0.0
0 9 7 27.01 14.96 4.81 180.0
1 9 7 5.74 25.98 2.02 180.0
-18 0 8 490.17 32.60 20.56 180.0
-16 0 8 21.02 8.35 2.45 180.0
-14 0 8 165.48 12.30 14.04 180.0
-12 0 8 1491.28 40.88 39.89 0.0
-10 0 8 1.49 3.39 1.36 0.0
-8 0 8 115.24 6.37 11.06 0.0
-6 0 8 921.40 18.40 32.15 180.0
-4 0 8 1790.81 28.74 39.51 180.0
-2 0 8 19.78 1.98 4.23 180.0
0 0 8 165.27 11.29 15.79 0.0
2 0 8 1416.64 29.62 37.26 0.0
4 0 8 140.28 4.61 9.90 0.0
6 0 8 1.75 3.48 0.48 180.0
8 0 8 506.30 17.62 22.36 180.0
10 0 8 1141.70 36.84 33.58 0.0
12 0 8 0.00 7.42 0.91 180.0
14 0 8 417.68 53.89 21.97 0.0
-18 1 8 175.35 18.66 12.73 180.0
-17 1 8 206.63 12.76 16.09 180.0
-16 1 8 470.93 20.76 20.51 0.0
-15 1 8 1.09 5.62 0.73 0.0
-14 1 8 190.26 14.28 14.45 0.0
-13 1 8 166.87 7.61 13.36 0.0
-12 1 8 67.63 5.14 8.42 0.0
-11 1 8 681.01 16.49 26.24 0.0
-10 1 8 0.57 2.32 1.01 180.0
-9 1 8 9.42 2.82 1.61 0.0
-8 1 8 139.32 3.77 13.92 180.0
-7 1 8 59.19 3.33 8.22 180.0
-6 1 8 1034.70 15.58 32.17 0.0
-5 1 8 319.23 5.68 17.84 180.0
-4 1 8 102.26 3.06 11.20 0.0
-3 1 8 1179.30 14.10 33.79 180.0
-2 1 8 8721.45 88.06 89.25 0.0
-1 1 8 661.46 8.68 26.39 0.0
0 1 8 181.73 3.33 12.77 180.0
1 1 8 24.38 1.55 4.87 180.0
2 1 8 1145.08 17.18 34.70 0.0
3 1 8 722.66 10.58 25.80 0.0
4 1 8 2073.02 27.84 45.34 180.0
5 1 8 612.04 11.39 25.53 180.0
6 1 8 76.51 3.69 7.70 0.0
7 1 8 39.16 3.08 5.50 180.0
8 1 8 25.36 3.51 4.70 0.0
9 1 8 163.99 5.99 12.40 180.0
10 1 8 497.63 18.16 22.29 0.0
11 1 8 43.62 7.42 6.47 180.0
12 1 8 5.62 5.01 1.98 180.0
13 1 8 104.94 18.83 10.17 180.0
14 1 8 73.63 21.36 8.57 180.0
-18 2 8 31.02 34.57 6.24 0.0
-17 2 8 60.71 9.38 8.07 0.0
-16 2 8 6.71 6.18 1.40 180.0
-15 2 8 29.81 5.75 4.79 180.0
-14 2 8 27.11 5.48 5.86 0.0
-13 2 8 789.96 21.07 26.37 0.0
-12 2 8 643.35 14.60 26.13 180.0
-11 2 8 3006.82 47.16 54.17 180.0
-10 2 8 125.95 5.64 11.07 0.0
-9 2 8 253.22 7.04 15.78 0.0
-8 2 8 517.97 12.22 22.40 180.0
-7 2 8 7168.11 84.66 80.40 180.0
-6 2 8 23.36 2.09 4.08 180.0
-5 2 8 2221.76 29.67 48.83 0.0
-4 2 8 715.75 9.69 26.99 180.0
-3 2 8 538.64 8.89 23.82 0.0
-2 2 8 2963.14 36.48 53.08 180.0
-1 2 8 2617.78 34.75 50.66 0.0
0 2 8 163.48 3.95 12.03 180.0
1 2 8 256.54 5.10 15.44 180.0
2 2 8 452.01 7.33 22.42 180.0
3 2 8 337.35 5.99 20.56 180.0
4 2 8 176.26 4.61 12.79 0.0
5 2 8 15.82 2.16 2.83 0.0
6 2 8 190.30 6.22 14.08 0.0
7 2 8 68.73 3.99 8.83 180.0
8 2 8 352.62 9.86 19.27 0.0
9 2 8 68.19 6.89 8.21 0.0
10 2 8 338.14 14.65 18.76 180.0
11 2 8 189.17 10.49 13.03 180.0
12 2 8 10.15 6.72 4.15 180.0
13 2 8 2.50 15.37 1.38 180.0
-17 3 8 465.27 21.40 20.32 0.0
-16 3 8 38.45 8.69 6.72 0.0
-15 3 8 202.47 13.34 15.45 180.0
-14 3 8 116.43 10.10 12.15 180.0
-13 3 8 149.17 14.18 12.08 0.0
-12 3 8 0.00 6.51 0.12 0.0
-11 3 8 278.13 9.88 16.49 180.0
-10 3 8 110.32 6.41 10.98 0.0
-9 3 8 141.96 7.76 11.67 0.0
-8 3 8 75.89 4.27 9.27 180.0
-7 3 8 1126.58 19.18 32.86 0.0
-6 3 8 197.15 5.52 13.06 0.0
-5 3 8 674.92 12.99 26.18 0.0
-4 3 8 6.65 2.10 1.69 0.0
-3 3 8 716.38 10.20 28.50 0.0
-2 3 8 176.69 4.29 14.88 0.0
-1 3 8 6607.33 87.98 77.56 180.0
0 3 8 69.33 2.69 7.26 0.0
1 3 8 708.09 10.85 27.26 0.0
2 3 8 63.65 3.03 9.00 180.0
3 3 8 129.84 3.68 13.03 180.0
4 3 8 149.49 5.00 11.68 0.0
5 3 8 1297.68 28.94 36.03 0.0
6 3 8 224.60 6.84 14.60 180.0
7 3 8 7.31 2.85 3.86 180.0
8 3 8 88.60 4.69 10.03 180.0
9 3 8 99.01 7.54 9.10 0.0
10 3 8 148.34 8.08 11.66 0.0
11 3 8 4.04 5.07 1.56 180.0
12 3 8 32.01 8.63 6.30 0.0
13 3 8 141.66 13.09 11.84 180.0
-17 4 8 120.12 16.29 9.68 180.0
-16 4 8 20.42 9.80 4.70 0.0
-15 4 8 57.21 10.47 8.21 0.0
-14 4 8 7.05 6.27 2.58 180.0
-13 4 8 52.53 9.12 6.06 180.0
-12 4 8 10.13 12.20 3.04 180.0
-11 4 8 1578.26 35.52 38.35 0.0
-10 4 8 147.23 6.56 12.12 180.0
-9 4 8 1023.64 23.61 30.71 0.0
-8 4 8 353.67 13.27 20.57 180.0
-7 4 8 1554.64 27.12 39.11 0.0
-6 4 8 145.27 5.89 13.08 0.0
-5 4 8 361.38 11.11 19.03 180.0
-4 4 8 134.13 4.70 11.83 180.0
-3 4 8 265.07 6.09 15.64 0.0
-2 4 8 1.32 3.00 0.72 180.0
-1 4 8 11.86 2.71 3.48 180.0
0 4 8 616.38 12.75 26.85 180.0
1 4 8 563.16 10.58 23.92 0.0
2 4 8 4.99 2.87 0.96 180.0
3 4 8 88.19 4.84 9.73 0.0
4 4 8 448.99 10.40 21.09 0.0
5 4 8 47.28 3.79 7.23 0.0
6 4 8 3.51 2.78 2.83 0.0
7 4 8 2.98 4.33 0.16 0.0
8 4 8 1193.73 28.38 33.09 0.0
9 4 8 0.94 4.28 0.63 0.0
10 4 8 31.66 5.64 5.83 180.0
11 4 8 11.91 6.84 3.69 180.0
12 4 8 80.51 14.14 10.52 180.0
-16 5 8 194.64 15.06 12.57 180.0
-15 5 8 11.01 9.41 0.27 180.0
-14 5 8 46.44 14.50 7.26 180.0
-13 5 8 0.00 10.29 0.71 0.0
-12 5 8 22.06 6.66 4.17 0.0
-11 5 8 92.12 10.93 9.83 0.0
-10 5 8 0.00 5.11 2.07 180.0
-9 5 8 0.00 6.42 0.95 180.0
-8 5 8 2609.77 49.06 48.46 0.0
-7 5 8 199.35 6.80 14.96 180.0
-6 5 8 1.79 2.99 0.21 180.0
-5 5 8 261.69 8.27 15.32 0.0
-4 5 8 12.08 3.08 2.89 0.0
-3 5 8 0.49 3.36 0.59 180.0
-2 5 8 565.95 17.15 25.41 180.0
-1 5 8 182.34 8.17 12.81 180.0
0 5 8 320.98 9.81 18.13 180.0
1 5 8 36.88 5.03 5.85 180.0
2 5 8 1557.05 33.11 38.54 0.0
3 5 8 261.66 11.76 16.78 180.0
4 5 8 917.28 22.03 29.37 0.0
5 5 8 437.63 14.54 21.38 180.0
6 5 8 51.85 4.16 7.68 180.0
7 5 8 155.16 6.72 12.20 180.0
8 5 8 6.59 4.48 0.72 0.0
9 5 8 3.44 5.90 2.72 180.0
10 5 8 195.32 10.83 12.57 180.0
11 5 8 17.50 12.90 3.21 180.0
-14 6 8 45.15 14.60 6.23 180.0
-13 6 8 55.52 18.03 8.54 180.0
-12 6 8 53.12 15.05 6.84 0.0
-11 6 8 1111.55 40.44 32.50 0.0
-10 6 8 100.32 10.27 9.85 0.0
-9 6 8 212.48 14.84 14.82 0.0
-8 6 8 4.82 7.28 1.56 180.0
-7 6 8 164.87 9.60 12.96 0.0
-6 6 8 398.31 11.78 19.34 180.0
-5 6 8 73.40 6.60 9.36 180.0
-4 6 8 144.35 6.83 11.06 0.0
-3 6 8 3.13 4.71 2.25 180.0
-2 6 8 5.42 3.96 3.16 0.0
-1 6 8 2.56 3.76 1.26 180.0
0 6 8 1139.02 28.51 32.70 0.0
1 6 8 239.81 11.24 15.63 180.0
2 6 8 681.34 18.43 25.00 0.0
3 6 8 257.76 9.06 15.93 180.0
4 6 8 1534.36 39.23 38.33 180.0
5 6 8 7.34 3.93 0.85 180.0
6 6 8 270.05 11.45 16.83 180.0
7 6 8 24.78 4.15 6.42 0.0
8 6 8 40.17 8.56 6.67 180.0
9 6 8 4.73 10.47 2.87 180.0
10 6 8 204.98 16.16 14.61 0.0
-12 7 8 11.71 14.85 2.51 0.0
-11 7 8 662.34 35.48 25.76 0.0
-10 7 8 8.28 7.04 1.67 0.0
-9 7 8 670.51 32.29 25.25 180.0
-8 7 8 62.53 5.92 8.66 180.0
-7 7 8 358.96 13.43 18.99 180.0
-6 7 8 526.89 20.23 22.16 0.0
-5 7 8 631.71 22.16 24.75 0.0
-4 7 8 354.00 16.21 18.15 0.0
-3 7 8 13.04 9.43 3.68 0.0
-2 7 8 84.56 8.67 9.79 0.0
-1 7 8 538.03 20.28 22.60 0.0
0 7 8 196.82 10.92 14.19 0.0
1 7 8 768.84 25.09 27.56 180.0
2 7 8 0.00 4.50 1.06 180.0
3 7 8 643.32 25.91 25.23 0.0
4 7 8 108.08 9.11 11.42 0.0
5 7 8 476.38 21.19 21.29 180.0
6 7 8 174.27 10.36 13.06 0.0
7 7 8 75.14 12.79 9.27 180.0
8 7 8 10.35 9.03 2.76 0.0
-10 8 8 16.04 25.01 6.15 180.0
-9 8 8 151.84 15.70 11.82 0.0
-8 8 8 329.45 24.80 18.72 0.0
-7 8 8 11.86 10.10 2.03 180.0
-6 8 8 6.95 16.95 3.40 0.0
-5 8 8 1058.65 43.00 32.38 0.0
-4 8 8 21.34 11.99 5.51 0.0
-3 8 8 73.83 16.77 9.76 0.0
-2 8 8 8.45 8.91 2.35 180.0
-1 8 8 229.03 25.32 14.74 0.0
0 8 8 23.61 9.34 6.50 0.0
1 8 8 0.00 7.53 1.24 180.0
2 8 8 0.70 18.77 2.58 0.0
3 8 8 105.42 24.91 8.67 180.0
4 8 8 879.11 51.76 28.43 180.0
5 8 8 177.88 24.76 13.92 180.0
-4 9 8 0.00 14.88 2.46 0.0
-3 9 8 147.36 25.51 13.29 0.0
-2 9 8 250.31 25.88 15.35 0.0
-1 9 8 513.22 39.88 21.46 180.0
0 9 8 0.00 22.56 0.96 180.0
-17 0 9 6.39 10.34 1.43 0.0
-15 0 9 30.31 6.99 4.40 180.0
-13 0 9 3673.92 99.91 62.19 0.0
-11 0 9 1489.87 47.57 37.89 180.0
-9 0 9 7.09 4.10 0.60 0.0
-7 0 9 7871.94 142.42 83.78 180.0
-5 0 9 164.39 5.22 12.07 0.0
-3 0 9 212.10 5.23 14.13 0.0
-1 0 9 49.27 4.07 6.31 0.0
1 0 9 41.61 1.60 5.82 0.0
3 0 9 1337.27 29.84 37.96 180.0
5 0 9 1716.77 34.43 40.68 180.0
7 0 9 1478.36 36.44 40.44 180.0
9 0 9 71.24 8.11 9.41 180.0
11 0 9 13.49 11.65 5.15 180.0
13 0 9 27.68 18.43 5.09 0.0
-18 1 9 0.27 14.56 1.22 180.0
-17 1 9 127.93 16.85 10.75 0.0
-16 1 9 917.30 32.84 31.05 0.0
-15 1 9 34.40 4.56 6.83 0.0
-14 1 9 46.18 5.31 6.20 0.0
-13 1 9 37.82 4.14 6.63 180.0
-12 1 9 178.62 9.65 12.15 0.0
-11 1 9 539.51 11.09 23.83 180.0
-10 1 9 618.02 15.68 25.00 0.0
-9 1 9 1727.50 24.42 41.99 180.0
-8 1 9 1023.48 15.31 32.38 180.0
-7 1 9 392.98 7.63 21.93 0.0
-6 1 9 177.92 3.85 13.41 180.0
-5 1 9 808.35 9.27 26.94 0.0
-4 1 9 6021.66 65.94 73.34 180.0
-3 1 9 542.11 7.53 24.27 0.0
-2 1 9 4159.84 41.21 62.66 0.0
-1 1 9 2720.09 43.52 51.76 180.0
0 1 9 649.31 8.46 24.68 0.0
1 1 9 398.49 5.74 18.82 0.0
2 1 9 129.46 4.96 11.81 0.0
3 1 9 1946.97 30.13 45.07 180.0
4 1 9 346.01 6.69 18.43 0.0
5 1 9 1113.29 18.82 32.78 0.0
6 1 9 10.84 1.95 3.08 0.0
7 1 9 0.00 2.34 0.20 0.0
8 1 9 302.76 9.30 16.94 0.0
9 1 9 266.79 9.35 16.88 0.0
10 1 9 4.75 3.47 0.94 180.0
11 1 9 30.90 7.32 6.39 0.0
12 1 9 73.08 14.59 8.77 0.0
13 1 9 62.31 12.03 7.45 180.0
-18 2 9 195.30 13.12 13.64 0.0
-17 2 9 0.00 8.68 1.50 180.0
-16 2 9 0.00 5.53 1.38 0.0
-15 2 9 244.62 21.48 16.34 0.0
-14 2 9 166.40 11.55 11.94 0.0
-13 2 9 60.76 5.01 8.36 0.0
-12 2 9 74.25 5.17 8.12 180.0
-11 2 9 109.12 5.63 10.62 180.0
-10 2 9 82.21 4.30 9.59 0.0
-9 2 9 57.45 4.43 7.55 0.0
-8 2 9 560.32 9.69 25.76 180.0
-7 2 9 2802.64 34.16 51.98 0.0
-6 2 9 324.27 8.51 21.06 0.0
-5 2 9 29.90 2.09 4.83 0.0
-4 2 9 513.31 8.09 22.41 0.0
-3 2 9 22.75 1.87 6.17 0.0
-2 2 9 1309.94 17.99 34.80 0.0
-1 2 9 64.70 2.07 6.60 180.0
0 2 9 311.36 5.20 18.60 180.0
1 2 9 758.61 11.13 26.61 0.0
2 2 9 1196.94 18.29 35.36 180.0
3 2 9 62.33 2.59 6.24 0.0
4 2 9 78.87 3.44 8.75 180.0
5 2 9 1.99 2.44 0.23 180.0
6 2 9 427.08 10.06 19.15 180.0
7 2 9 34.65 3.50 7.53 180.0
8 2 9 1833.12 34.36 42.01 0.0
9 2 9 112.51 6.84 11.19 180.0
10 2 9 20.73 6.38 5.22 180.0
11 2 9 24.16 6.63 6.60 0.0
12 2 9 166.41 25.14 12.56 0.0
13 2 9 47.53 16.71 7.06 180.0
-17 3 9 26.11 12.16 4.74 0.0
-16 3 9 528.09 24.15 22.11 180.0
-15 3 9 42.34 7.97 6.57 0.0
-14 3 9 176.08 16.90 12.96 180.0
-13 3 9 47.18 8.04 7.08 180.0
-12 3 9 393.00 17.93 19.35 180.0
-11 3 9 764.22 20.09 27.39 180.0
-10 3 9 20.40 4.36 4.72 180.0
-9 3 9 7.03 4.00 3.28 0.0
-8 3 9 614.39 13.22 26.14 0.0
-7 3 9 1556.48 27.53 39.02 180.0
-6 3 9 430.66 9.38 17.80 180.0
-5 3 9 489.55 8.85 21.12 0.0
-4 3 9 1145.21 17.66 33.22 0.0
-3 3 9 7.06 1.90 1.25 0.0
-2 3 9 1103.59 14.42 35.31 180.0
-1 3 9 0.40 1.73 0.07 0.0
0 3 9 0.91 1.86 0.14 180.0
1 3 9 693.43 11.06 25.57 0.0
2 3 9 682.88 11.07 27.23 180.0
3 3 9 11.78 2.68 3.49 180.0
4 3 9 193.63 5.73 14.16 0.0
5 3 9 1045.24 22.59 32.13 0.0
6 3 9 92.87 4.16 10.81 0.0
7 3 9 45.25 4.36 7.22 180.0
8 3 9 80.45 7.12 8.70 180.0
9 3 9 426.20 16.48 20.92 0.0
10 3 9 1162.83 35.33 33.34 180.0
11 3 9 219.88 11.59 14.63 180.0
12 3 9 64.19 10.50 9.44 180.0
-17 4 9 7.47 13.64 0.20 0.0
-16 4 9 6.09 15.38 2.09 0.0
-15 4 9 226.64 17.55 14.49 0.0
-14 4 9 290.22 24.89 17.14 180.0
-13 4 9 576.54 23.00 22.33 180.0
-12 4 9 1488.40 50.22 37.61 0.0
-11 4 9 135.67 7.63 12.22 0.0
-10 4 9 0.00 3.95 0.95 180.0
-9 4 9 336.72 11.19 19.66 180.0
-8 4 9 20.01 3.58 1.28 180.0
-7 4 9 3607.19 63.67 57.63 0.0
-6 4 9 342.84 10.59 18.43 180.0
-5 4 9 19.56 2.63 3.85 180.0
-4 4 9 420.53 9.40 20.62 180.0
-3 4 9 394.13 8.80 18.79 180.0
-2 4 9 34.80 3.00 4.76 180.0
-1 4 9 1645.82 25.77 40.80 180.0
0 4 9 40.77 3.42 6.25 180.0
1 4 9 81.87 3.48 7.85 0.0
2 4 9 1813.92 28.69 41.37 0.0
3 4 9 46.06 3.19 7.05 0.0
4 4 9 275.03 10.17 16.73 180.0
5 4 9 10.66 2.94 1.79 0.0
6 4 9 3.93 2.75 1.96 0.0
7 4 9 27.44 4.37 4.06 0.0
8 4 9 145.80 7.61 12.21 180.0
9 4 9 78.94 5.45 8.20 180.0
10 4 9 130.64 8.66 12.19 0.0
11 4 9 82.03 15.30 8.45 0.0
12 4 9 110.99 11.89 11.43 0.0
-16 5 9 174.20 27.82 11.68 180.0
-15 5 9 22.40 8.33 5.26 180.0
-14 5 9 0.00 17.22 2.17 0.0
-13 5 9 197.02 15.63 13.25 180.0
-12 5 9 97.15 9.78 9.18 0.0
-11 5 9 0.24 5.72 0.05 180.0
-10 5 9 1.60 6.19 0.60 0.0
-9 5 9 125.73 10.19 11.60 180.0
-8 5 9 340.09 13.11 17.98 0.0
-7 5 9 993.09 22.86 29.42 180.0
-6 5 9 168.19 7.66 14.21 0.0
-5 5 9 688.00 16.25 26.49 180.0
-4 5 9 463.58 17.23 20.88 0.0
-3 5 9 1038.52 19.82 32.04 180.0
-2 5 9 1338.28 26.94 35.77 0.0
-1 5 9 2652.83 46.74 49.84 0.0
0 5 9 807.03 18.21 28.21 0.0
1 5 9 878.35 20.63 30.12 0.0
2 5 9 187.70 6.47 13.52 180.0
3 5 9 3980.39 71.34 60.58 0.0
4 5 9 250.02 8.40 15.15 180.0
5 5 9 43.77 5.80 7.17 180.0
6 5 9 399.86 11.87 20.68 0.0
7 5 9 396.57 14.64 19.97 0.0
8 5 9 21.41 6.13 5.15 0.0
9 5 9 85.27 9.34 9.09 180.0
10 5 9 44.54 16.13 5.61 180.0
-14 6 9 0.00 13.46 0.76 0.0
-13 6 9 903.85 55.66 28.47 0.0
-12 6 9 622.55 30.43 23.25 0.0
-11 6 9 287.27 14.06 16.70 180.0
-10 6 9 10.65 6.37 2.48 0.0
-9 6 9 0.00 13.84 2.26 0.0
-8 6 9 71.83 7.34 7.20 0.0
-7 6 9 347.20 11.47 19.34 180.0
-6 6 9 167.22 7.14 13.98 180.0
-5 6 9 135.60 8.24 10.38 0.0
-4 6 9 5.12 3.47 0.99 0.0
-3 6 9 884.15 24.82 29.78 180.0
-2 6 9 4.75 4.98 2.36 180.0
-1 6 9 459.98 13.86 21.24 0.0
0 6 9 267.00 9.37 16.33 180.0
1 6 9 125.98 7.53 12.45 180.0
2 6 9 278.19 12.04 15.91 0.0
3 6 9 43.71 7.21 5.42 180.0
4 6 9 60.65 5.19 7.23 0.0
5 6 9 99.17 7.03 11.36 180.0
6 6 9 100.07 6.43 10.52 0.0
7 6 9 48.76 6.55 7.28 0.0
8 6 9 99.81 13.09 10.58 180.0
9 6 9 187.14 18.50 13.37 0.0
-12 7 9 144.62 21.72 11.47 0.0
-11 7 9 514.71 27.78 22.70 180.0
-10 7 9 9.17 9.16 0.34 0.0
-9 7 9 18.84 8.94 4.24 180.0
-8 7 9 168.08 11.21 13.30 180.0
-7 7 9 145.82 7.81 11.94 180.0
-6 7 9 89.06 8.90 10.33 0.0
-5 7 9 9.84 6.55 0.28 180.0
-4 7 9 63.44 7.79 8.86 180.0
-3 7 9 7.17 9.93 1.59 0.0
-2 7 9 302.76 15.58 16.94 0.0
-1 7 9 25.01 6.05 5.35 0.0
0 7 9 0.00 5.80 0.56 180.0
1 7 9 287.42 14.07 17.68 0.0
2 7 9 26.18 7.59 4.93 180.0
3 7 9 21.67 6.03 4.97 180.0
4 7 9 558.10 23.58 22.94 180.0
5 7 9 775.59 41.03 29.30 0.0
6 7 9 15.42 6.90 4.46 0.0
7 7 9 50.35 13.27 6.15 0.0
-9 8 9 28.77 13.41 1.66 180.0
-8 8 9 49.39 13.13 6.53 180.0
-7 8 9 252.60 18.18 16.78 0.0
-6 8 9 316.17 37.11 17.90 0.0
-5 8 9 83.74 12.87 10.23 0.0
-4 8 9 68.57 9.22 7.55 0.0
-3 8 9 16.57 11.20 4.99 180.0
-2 8 9 0.00 9.99 0.22 180.0
-1 8 9 74.16 22.81 8.59 0.0
0 8 9 34.72 9.01 6.08 180.0
1 8 9 21.42 18.26 6.50 0.0
2 8 9 258.17 26.10 15.55 180.0
3 8 9 35.00 9.64 6.37 0.0
4 8 9 166.27 22.85 14.20 0.0
-18 0 10 569.29 40.28 22.77 0.0
-16 0 10 153.22 19.59 13.08 0.0
-14 0 10 359.35 21.69 18.37 0.0
-12 0 10 65.27 7.54 9.73 0.0
-10 0 10 179.11 6.79 13.60 0.0
-8 0 10 1985.90 39.22 43.66 180.0
-6 0 10 232.36 8.31 19.12 0.0
-4 0 10 3147.67 47.66 56.25 0.0
-2 0 10 16109.88 240.73 118.11 0.0
0 0 10 6.94 4.22 2.48 0.0
2 0 10 979.90 18.84 30.06 180.0
4 0 10 504.35 10.36 20.70 0.0
6 0 10 1361.45 33.10 37.58 180.0
8 0 10 1321.59 38.42 35.82 0.0
10 0 10 80.98 10.62 9.43 180.0
12 0 10 357.98 38.23 17.06 0.0
-18 1 10 194.72 21.79 14.47 0.0
-17 1 10 18.47 6.56 3.97 0.0
-16 1 10 14.29 4.52 4.44 180.0
-15 1 10 42.39 5.39 6.52 0.0
-14 1 10 36.42 5.34 6.47 0.0
-13 1 10 48.93 4.48 6.93 180.0
-12 1 10 276.20 8.32 17.05 180.0
-11 1 10 88.55 5.52 10.53 180.0
-10 1 10 420.53 10.33 21.51 180.0
-9 1 10 407.84 7.63 20.92 180.0
-8 1 10 89.48 4.00 9.67 0.0
-7 1 10 265.45 5.88 15.90 0.0
-6 1 10 29.76 2.98 5.73 0.0
-5 1 10 829.31 11.36 27.06 0.0
-4 1 10 927.30 11.58 29.23 0.0
-3 1 10 3460.73 34.45 59.48 0.0
-2 1 10 1366.64 17.98 39.12 180.0
-1 1 10 86.27 2.11 8.72 180.0
0 1 10 1641.85 24.26 38.54 180.0
1 1 10 822.83 10.98 27.87 0.0
2 1 10 445.77 10.71 21.97 180.0
3 1 10 1549.53 23.18 39.16 180.0
4 1 10 247.35 5.81 15.56 180.0
5 1 10 39.11 2.78 7.63 180.0
6 1 10 58.26 2.94 7.10 0.0
7 1 10 452.47 11.96 22.27 180.0
8 1 10 81.37 4.77 9.05 0.0
9 1 10 167.96 7.17 13.39 0.0
10 1 10 2.43 8.53 5.18 180.0
11 1 10 65.40 14.54 8.73 0.0
12 1 10 0.00 8.09 3.55 180.0
13 1 10 21.00 9.71 5.44 180.0
-18 2 10 4.11 11.24 1.17 0.0
-17 2 10 21.11 7.19 4.56 0.0
-16 2 10 0.00 7.69 0.34 180.0
-15 2 10 703.56 19.80 25.38 0.0
-14 2 10 74.93 6.23 9.09 180.0
-13 2 10 2979.37 47.63 53.28 180.0
-12 2 10 10.12 3.28 3.41 0.0
-11 2 10 88.85 5.38 10.04 180.0
-10 2 10 592.97 10.93 25.01 0.0
-9 2 10 2639.61 34.43 52.05 180.0
-8 2 10 29.38 2.78 3.11 180.0
-7 2 10 2432.95 28.27 49.03 0.0
-6 2 10 569.93 8.43 23.29 180.0
-5 2 10 233.26 5.29 15.92 0.0
-4 2 10 5.65 1.72 1.16 0.0
-3 2 10 2.12 1.35 1.71 0.0
-2 2 10 244.00 3.91 15.53 180.0
-1 2 10 88.61 3.84 8.09 0.0
0 2 10 129.62 3.23 10.73 180.0
1 2 10 49.43 2.96 7.65 180.0
2 2 10 139.92 3.60 12.92 180.0
3 2 10 159.47 4.30 13.44 0.0
4 2 10 163.60 5.88 13.11 180.0
5 2 10 661.88 12.03 25.12 0.0
6 2 10 105.37 4.40 10.28 0.0
7 2 10 422.65 10.39 18.97 0.0
8 2 10 33.44 3.84 6.09 180.0
9 2 10 6.52 4.36 1.26 0.0
10 2 10 33.96 5.94 5.45 180.0
11 2 10 70.22 38.98 8.87 180.0
12 2 10 29.85 20.33 5.15 0.0
-17 3 10 26.25 10.95 5.49 180.0
-16 3 10 48.83 11.98 6.62 180.0
-15 3 10 100.82 11.30 9.07 180.0
-14 3 10 23.42 9.69 4.25 0.0
-13 3 10 65.62 9.51 7.37 180.0
-12 3 10 45.51 6.04 7.13 0.0
-11 3 10 45.01 5.08 6.86 180.0
-10 3 10 65.81 4.89 8.68 180.0
-9 3 10 4292.52 76.21 62.96 0.0
-8 3 10 12.71 3.19 4.45 180.0
-7 3 10 705.53 13.46 26.46 0.0
-6 3 10 5.28 2.94 1.75 180.0
-5 3 10 660.42 11.15 24.97 0.0
-4 3 10 632.15 9.85 24.62 0.0
-3 3 10 923.75 14.81 32.00 180.0
-2 3 10 414.39 7.75 19.91 180.0
-1 3 10 377.57 7.34 18.07 0.0
0 3 10 7.32 1.82 2.23 180.0
1 3 10 18.09 2.21 4.93 0.0
2 3 10 2605.30 36.73 49.63 180.0
3 3 10 4510.71 69.74 65.84 0.0
4 3 10 97.87 3.70 9.65 180.0
5 3 10 33.48 3.52 6.39 180.0
6 3 10 181.95 6.50 13.97 0.0
7 3 10 17.73 4.45 3.81 0.0
8 3 10 1.75 3.86 0.85 180.0
9 3 10 121.04 6.67 10.38 180.0
10 3 10 162.31 17.15 11.59 0.0
11 3 10 159.78 18.76 12.79 0.0
12 3 10 73.57 11.92 9.48 0.0
-17 4 10 55.98 10.75 7.48 0.0
-16 4 10 0.00 11.32 1.03 180.0
-15 4 10 347.46 20.24 19.38 180.0
-14 4 10 101.81 9.94 9.78 180.0
-13 4 10 40.27 6.64 6.40 0.0
-12 4 10 1049.40 33.57 31.66 0.0
-11 4 10 1042.90 25.47 31.26 180.0
-10 4 10 301.17 9.65 16.84 0.0
-9 4 10 59.37 5.18 8.49 0.0
-8 4 10 806.57 21.76 29.30 0.0
-7 4 10 730.03 17.72 26.88 180.0
-6 4 10 156.39 5.07 12.44 180.0
-5 4 10 1.08 2.02 0.19 0.0
-4 4 10 1.14 2.36 0.24 0.0
-3 4 10 175.79 5.19 13.78 180.0
-2 4 10 110.27 4.68 11.70 180.0
-1 4 10 752.91 13.63 26.21 0.0
0 4 10 1075.80 19.97 33.07 180.0
1 4 10 1000.32 17.68 31.21 0.0
2 4 10 69.58 4.33 7.63 180.0
3 4 10 210.80 6.01 14.38 180.0
4 4 10 402.12 8.82 19.51 0.0
5 4 10 809.41 16.81 29.06 180.0
6 4 10 710.90 19.35 26.41 0.0
7 4 10 346.06 10.03 18.53 180.0
8 4 10 504.66 14.99 21.38 180.0
9 4 10 8.20 6.81 4.54 0.0
10 4 10 170.78 13.32 14.37 0.0
11 4 10 16.54 8.39 4.93 180.0
-15 5 10 0.00 11.21 1.53 0.0
-14 5 10 14.03 7.71 3.72 0.0
-13 5 10 454.24 22.79 18.94 180.0
-12 5 10 956.51 35.17 28.37 0.0
-11 5 10 166.40 10.94 12.87 180.0
-10 5 10 86.05 8.38 9.57 180.0
-9 5 10 0.00 6.26 1.48 180.0
-8 5 10 830.26 19.84 27.55 180.0
-7 5 10 0.00 2.56 0.59 0.0
-6 5 10 20.38 3.06 5.06 0.0
-5 5 10 458.39 11.98 21.89 180.0
-4 5 10 870.75 18.00 29.67 180.0
-3 5 10 33.69 3.64 6.18 180.0
-2 5 10 1071.77 21.20 31.90 0.0
-1 5 10 5.94 3.21 2.04 0.0
0 5 10 2171.87 37.43 44.50 180.0
1 5 10 65.64 4.60 7.34 0.0
2 5 10 487.57 10.74 22.15 0.0
3 5 10 50.13 4.89 6.70 180.0
4 5 10 584.81 13.75 24.26 180.0
5 5 10 38.54 5.54 5.87 0.0
6 5 10 127.09 7.13 10.62 180.0
7 5 10 27.91 5.91 5.57 0.0
8 5 10 0.00 15.77 1.58 180.0
9 5 10 2.75 18.41 4.11 0.0
10 5 10 18.35 23.59 5.58 180.0
-14 6 10 387.16 27.14 19.56 0.0
-13 6 10 0.00 11.68 2.84 180.0
-12 6 10 215.62 17.73 14.53 180.0
-11 6 10 78.34 13.07 9.64 180.0
-10 6 10 0.00 6.33 0.69 0.0
-9 6 10 249.69 15.67 16.17 0.0
-8 6 10 53.46 5.50 6.47 180.0
-7 6 10 113.99 6.25 10.86 180.0
-6 6 10 129.75 8.64 11.82 0.0
-5 6 10 11.47 5.46 3.47 180.0
-4 6 10 781.41 17.89 27.30 0.0
-3 6 10 1.30 4.35 2.00 180.0
-2 6 10 347.28 11.14 19.72 0.0
-1 6 10 706.99 19.35 25.77 0.0
0 6 10 0.00 4.73 0.97 0.0
1 6 10 327.71 10.28 18.72 0.0
2 6 10 118.98 7.71 11.48 180.0
3 6 10 291.41 14.56 17.33 180.0
4 6 10 181.26 10.60 14.36 0.0
5 6 10 8.35 5.30 3.57 180.0
6 6 10 19.38 4.76 4.33 180.0
7 6 10 133.32 12.83 11.37 180.0
8 6 10 20.87 19.25 4.56 0.0
-12 7 10 40.19 11.69 6.91 180.0
-11 7 10 21.63 15.41 4.78 0.0
-10 7 10 85.30 14.56 10.66 180.0
-9 7 10 221.43 21.31 14.39 180.0
-8 7 10 87.18 11.61 11.21 180.0
-7 7 10 17.24 5.42 4.85 180.0
-6 7 10 9.01 6.04 4.65 180.0
-5 7 10 404.93 14.55 20.90 180.0
-4 7 10 37.36 6.66 6.40 0.0
-3 7 10 642.71 23.15 23.88 0.0
-2 7 10 665.96 29.70 25.65 180.0
-1 7 10 324.87 16.39 18.15 0.0
0 7 10 84.42 12.39 9.86 180.0
1 7 10 16.77 7.85 5.21 180.0
2 7 10 223.23 15.60 15.38 180.0
3 7 10 13.90 9.61 4.22 180.0
4 7 10 59.05 8.90 8.29 0.0
5 7 10 224.00 21.24 15.40 0.0
6 7 10 0.00 9.44 1.10 0.0
-9 8 10 118.10 16.96 10.77 180.0
-8 8 10 15.09 14.39 1.83 180.0
-7 8 10 110.51 14.25 9.33 0.0
-6 8 10 2.38 21.91 2.89 0.0
-5 8 10 41.29 13.79 7.06 180.0
-4 8 10 0.00 37.28 0.91 0.0
-3 8 10 0.00 12.09 0.14 0.0
-2 8 10 15.80 9.19 5.36 0.0
-1 8 10 233.01 25.21 14.79 180.0
0 8 10 0.00 9.75 1.81 0.0
1 8 10 63.36 14.59 7.11 180.0
2 8 10 30.68 22.61 8.22 0.0
3 8 10 53.67 16.26 7.51 0.0
-17 0 11 173.15 18.64 14.64 180.0
-15 0 11 193.91 14.30 11.75 0.0
-13 0 11 2050.75 51.63 45.79 180.0
-11 0 11 1109.11 21.72 31.37 0.0
-9 0 11 8442.95 144.21 88.32 180.0
-7 0 11 1269.88 23.97 36.19 0.0
-5 0 11 184.61 8.92 15.33 0.0
-3 0 11 2125.74 47.91 44.22 0.0
-1 0 11 211.61 9.84 14.58 0.0
1 0 11 2091.28 48.05 44.38 180.0
3 0 11 2.93 1.92 1.17 180.0
5 0 11 151.34 6.04 12.73 180.0
7 0 11 1480.52 41.88 39.56 0.0
9 0 11 45.42 8.46 6.90 0.0
11 0 11 21.38 9.99 3.39 0.0
-18 1 11 137.92 12.43 10.44 0.0
-17 1 11 24.42 7.73 6.14 180.0
-16 1 11 0.00 4.67 0.01 180.0
-15 1 11 35.05 5.84 6.74 180.0
-14 1 11 169.18 8.52 13.44 0.0
-13 1 11 38.25 4.03 6.50 180.0
-12 1 11 104.61 7.29 9.62 180.0
-11 1 11 78.45 5.64 9.05 180.0
-10 1 11 706.07 14.34 27.23 180.0
-9 1 11 1044.66 22.07 32.46 0.0
-8 1 11 50.77 2.72 6.31 180.0
-7 1 11 1748.43 21.75 42.98 0.0
-6 1 11 191.37 3.85 12.08 0.0
-5 1 11 4649.73 43.18 66.57 0.0
-4 1 11 714.93 9.29 27.79 0.0
-3 1 11 1172.15 13.26 34.98 180.0
-2 1 11 1394.22 19.15 37.00 180.0
-1 1 11 105.02 3.63 11.36 0.0
0 1 11 3.62 1.84 1.49 0.0
1 1 11 2435.78 41.55 48.00 180.0
2 1 11 333.58 6.92 19.22 180.0
3 1 11 1648.44 27.66 39.68 0.0
4 1 11 0.00 1.87 0.44 0.0
5 1 11 43.15 2.85 6.08 180.0
6 1 11 197.36 6.65 15.10 0.0
7 1 11 229.23 7.17 14.66 0.0
8 1 11 317.88 9.18 18.72 0.0
9 1 11 155.67 6.80 12.81 180.0
10 1 11 229.38 20.64 14.78 0.0
11 1 11 14.87 7.95 3.64 0.0
12 1 11 0.00 8.04 0.49 180.0
-18 2 11 67.23 13.85 8.62 180.0
-17 2 11 1.07 6.56 0.02 0.0
-16 2 11 28.31 8.69 4.36 0.0
-15 2 11 451.90 16.16 22.52 180.0
-14 2 11 1177.73 33.95 33.77 180.0
-13 2 11 221.84 11.26 14.85 0.0
-12 2 11 291.97 11.75 17.56 180.0
-11 2 11 19.74 2.22 3.81 180.0
-10 2 11 34.01 3.24 5.06 0.0
-9 2 11 356.00 7.48 18.64 0.0
-8 2 11 1066.29 15.80 33.25 0.0
-7 2 11 11.51 1.91 2.10 0.0
-6 2 11 451.27 7.64 21.13 0.0
-5 2 11 7.00 1.74 1.91 0.0
-4 2 11 432.19 6.97 19.10 180.0
-3 2 11 30.74 2.02 4.49 180.0
-2 2 11 795.50 13.41 29.45 180.0
-1 2 11 287.35 5.43 17.39 0.0
0 2 11 786.08 12.85 29.01 180.0
1 2 11 986.92 16.81 32.14 0.0
2 2 11 189.85 4.59 14.48 180.0
3 2 11 183.91 5.14 13.67 0.0
4 2 11 134.26 4.67 10.91 0.0
5 2 11 81.27 4.15 8.15 180.0
6 2 11 399.73 10.28 19.26 0.0
7 2 11 0.00 2.92 2.32 0.0
8 2 11 307.56 9.19 17.34 180.0
9 2 11 22.47 4.33 5.46 0.0
10 2 11 1.40 13.55 4.14 0.0
11 2 11 15.02 9.40 4.21 180.0
12 2 11 355.36 22.17 18.05 180.0
-17 3 11 36.25 10.59 8.07 180.0
-16 3 11 393.26 23.14 18.20 180.0
-15 3 11 41.33 7.19 7.56 180.0
-14 3 11 130.82 10.64 11.12 180.0
-13 3 11 0.00 4.07 0.41 0.0
-12 3 11 19.56 4.04 5.47 0.0
-11 3 11 305.48 9.47 17.37 180.0
-10 3 11 61.03 5.04 7.82 0.0
-9 3 11 1602.29 30.18 38.36 0.0
-8 3 11 1230.78 20.78 34.56 180.0
-7 3 11 58.12 3.20 8.34 0.0
-6 3 11 253.33 6.40 15.07 180.0
-5 3 11 37.87 2.97 7.56 0.0
-4 3 11 1438.21 19.42 37.99 180.0
-3 3 11 8.00 1.81 3.09 180.0
-2 3 11 2.41 1.82 1.32 180.0
-1 3 11 532.10 10.40 23.49 180.0
0 3 11 9.75 2.09 3.74 0.0
1 3 11 770.45 15.92 27.59 180.0
2 3 11 1259.26 20.99 36.24 0.0
3 3 11 1386.52 22.41 36.28 180.0
4 3 11 211.52 5.91 13.40 0.0
5 3 11 23.70 3.25 4.70 180.0
6 3 11 0.99 5.74 2.85 180.0
7 3 11 0.00 3.52 2.41 180.0
8 3 11 1.79 3.56 0.42 180.0
9 3 11 2.58 6.07 1.52 180.0
10 3 11 26.72 7.49 5.41 180.0
11 3 11 49.74 11.39 7.51 180.0
-16 4 11 26.03 12.62 6.57 180.0
-15 4 11 895.49 38.16 25.89 180.0
-14 4 11 501.22 25.79 21.14 0.0
-13 4 11 54.12 10.24 6.32 0.0
-12 4 11 39.96 8.71 6.65 0.0
-11 4 11 0.00 9.89 1.45 0.0
-10 4 11 102.19 8.18 9.64 0.0
-9 4 11 803.76 26.71 28.59 0.0
-8 4 11 0.00 3.92 0.58 180.0
-7 4 11 1041.19 25.71 31.28 180.0
-6 4 11 291.69 9.02 16.29 0.0
-5 4 11 5.39 2.52 1.13 0.0
-4 4 11 114.52 4.81 10.75 0.0
-3 4 11 194.87 5.55 15.01 180.0
-2 4 11 254.46 6.61 16.37 0.0
-1 4 11 84.63 3.90 8.39 180.0
0 4 11 7.74 2.67 3.09 0.0
1 4 11 1649.13 30.16 40.38 0.0
2 4 11 28.42 3.56 4.89 180.0
3 4 11 7.04 2.83 1.79 0.0
4 4 11 164.57 5.79 13.45 0.0
5 4 11 376.77 10.36 19.41 0.0
6 4 11 34.90 4.49 5.45 180.0
7 4 11 409.58 13.12 19.94 180.0
8 4 11 66.09 7.74 8.03 0.0
9 4 11 19.14 8.36 3.32 180.0
10 4 11 0.00 6.49 1.27 180.0
-15 5 11 0.00 21.58 3.74 0.0
-14 5 11 11.42 13.20 1.36 0.0
-13 5 11 257.12 12.97 15.87 0.0
-12 5 11 2.60 7.62 1.71 0.0
-11 5 11 707.80 33.00 26.17 0.0
-10 5 11 26.59 7.31 5.33 180.0
-9 5 11 807.99 26.38 27.16 180.0
-8 5 11 4.93 2.96 1.17 180.0
-7 5 11 119.58 6.16 10.93 0.0
-6 5 11 53.59 5.23 6.98 0.0
-5 5 11 2887.46 46.98 52.61 180.0
-4 5 11 1.44 3.73 1.77 180.0
-3 5 11 306.73 9.57 16.94 0.0
-2 5 11 13.99 3.01 3.20 180.0
-1 5 11 94.87 4.96 9.51 180.0
0 5 11 35.03 4.82 5.93 180.0
1 5 11 27.47 3.77 5.14 0.0
2 5 11 362.04 9.75 18.48 0.0
3 5 11 1256.81 27.90 34.64 180.0
4 5 11 5.89 3.43 2.68 0.0
5 5 11 140.12 6.41 12.35 180.0
6 5 11 15.73 4.06 3.44 180.0
7 5 11 26.04 7.12 4.10 180.0
8 5 11 68.04 15.90 7.84 0.0
9 5 11 162.35 16.84 12.79 0.0
-14 6 11 64.21 13.05 8.42 0.0
-13 6 11 174.59 22.74 13.84 180.0
-12 6 11 130.93 17.60 10.55 180.0
-11 6 11 0.00 8.14 2.41 0.0
-10 6 11 62.30 9.45 7.16 0.0
-9 6 11 612.06 22.43 22.74 180.0
-8 6 11 23.90 3.74 5.02 180.0
-7 6 11 10.77 4.45 2.67 0.0
-6 6 11 0.00 5.26 2.51 0.0
-5 6 11 0.00 5.11 0.25 0.0
-4 6 11 7.94 3.88 1.62 0.0
-3 6 11 400.50 12.24 20.82 0.0
-2 6 11 11.17 4.98 3.90 0.0
-1 6 11 6.87 4.14 3.09 180.0
0 6 11 83.67 6.24 9.75 180.0
1 6 11 887.58 23.10 30.18 180.0
2 6 11 136.47 11.56 11.23 180.0
3 6 11 35.47 6.78 6.41 0.0
4 6 11 20.51 4.90 4.91 180.0
5 6 11 108.33 8.67 9.84 180.0
6 6 11 155.44 12.06 11.50 180.0
7 6 11 335.80 45.86 17.52 0.0
8 6 11 55.31 32.72 7.54 180.0
-12 7 11 34.22 15.51 6.72 180.0
-11 7 11 69.54 11.92 7.74 180.0
-10 7 11 1.48 12.77 0.56 180.0
-9 7 11 617.82 24.81 23.00 0.0
-8 7 11 6.93 9.83 1.14 180.0
-7 7 11 73.47 12.40 9.15 180.0
-6 7 11 49.35 6.10 8.54 0.0
-5 7 11 46.06 10.73 6.90 0.0
-4 7 11 208.11 12.60 14.50 0.0
-3 7 11 308.25 15.00 17.74 180.0
-2 7 11 533.58 23.21 23.18 180.0
-1 7 11 76.51 7.27 10.58 180.0
0 7 11 55.19 7.73 8.89 180.0
1 7 11 3.08 6.50 1.22 0.0
2 7 11 80.38 8.95 8.27 180.0
3 7 11 0.00 8.83 0.51 180.0
4 7 11 7.30 13.11 0.27 0.0
5 7 11 2.65 25.55 0.27 0.0
6 7 11 225.00 24.90 14.59 180.0
-8 8 11 83.96 19.15 8.97 0.0
-7 8 11 177.05 22.28 12.53 180.0
-6 8 11 382.90 20.37 18.67 0.0
-5 8 11 6.70 10.56 3.77 0.0
-4 8 11 15.86 12.85 2.02 0.0
-3 8 11 71.72 15.00 7.70 0.0
-2 8 11 6.68 12.17 2.45 180.0
-1 8 11 0.00 13.99 1.10 0.0
0 8 11 8.21 12.96 3.42 180.0
1 8 11 29.40 13.63 4.22 180.0
2 8 11 0.00 38.25 1.73 180.0
-18 0 12 20.59 13.14 3.40 0.0
-16 0 12 838.42 43.42 30.45 0.0
-14 0 12 1215.80 35.80 35.26 180.0
-12 0 12 2268.70 89.26 47.69 180.0
-10 0 12 2099.38 39.97 45.54 180.0
-8 0 12 1574.62 33.81 40.02 0.0
-6 0 12 1079.01 20.83 31.82 0.0
-4 0 12 616.63 12.23 21.96 180.0
-2 0 12 53.23 5.24 6.94 0.0
0 0 12 65.37 6.69 9.34 180.0
2 0 12 150.37 4.62 12.12 180.0
4 0 12 41.92 5.29 6.35 0.0
6 0 12 43.19 3.91 6.43 0.0
8 0 12 327.55 13.98 18.96 180.0
10 0 12 15.43 25.36 3.71 0.0
-18 1 12 200.07 19.43 14.30 180.0
-17 1 12 10.06 8.17 0.70 0.0
-16 1 12 133.56 8.43 12.08 180.0
-15 1 12 0.00 5.27 1.68 180.0
-14 1 12 602.68 26.26 25.62 180.0
-13 1 12 16.10 3.99 6.42 0.0
-12 1 12 201.28 8.17 13.83 180.0
-11 1 12 845.45 15.37 28.45 180.0
-10 1 12 1425.89 20.98 38.79 0.0
-9 1 12 774.99 11.75 27.61 180.0
-8 1 12 119.48 3.65 10.81 180.0
-7 1 12 562.31 10.50 22.87 180.0
-6 1 12 121.56 3.61 11.09 0.0
-5 1 12 4.21 1.51 3.09 0.0
-4 1 12 4473.63 48.39 65.13 180.0
-3 1 12 59.68 2.34 8.74 180.0
-2 1 12 1.75 1.23 0.08 180.0
-1 1 12 114.88 3.35 9.05 180.0
0 1 12 769.03 11.23 27.54 180.0
1 1 12 3254.24 52.40 55.40 180.0
2 1 12 1043.81 13.73 31.72 0.0
3 1 12 147.18 4.42 12.63 0.0
4 1 12 253.24 6.31 15.83 0.0
5 1 12 120.05 4.38 11.75 0.0
6 1 12 503.58 10.85 22.06 180.0
7 1 12 1389.20 29.19 35.61 0.0
8 1 12 34.65 3.60 6.34 0.0
9 1 12 73.49 8.66 10.28 180.0
10 1 12 757.53 30.17 25.34 180.0
11 1 12 30.54 7.99 5.78 0.0
-18 2 12 0.00 6.55 1.10 180.0
-17 2 12 195.07 13.51 13.52 0.0
-16 2 12 105.93 9.47 11.88 180.0
-15 2 12 109.01 10.50 9.55 180.0
-14 2 12 59.95 9.76 9.79 0.0
-13 2 12 962.24 38.78 31.64 0.0
-12 2 12 1090.12 16.20 31.82 180.0
-11 2 12 3.21 3.14 1.17 180.0
-10 2 12 35.66 3.08 5.59 0.0
-9 2 12 3635.36 46.79 59.06 0.0
-8 2 12 240.27 5.88 13.93 0.0
-7 2 12 35.76 2.42 5.60 180.0
-6 2 12 2.99 1.87 0.13 180.0
-5 2 12 5.76 1.66 1.53 180.0
-4 2 12 185.14 4.33 13.01 180.0
-3 2 12 2212.83 25.14 46.37 180.0
-2 2 12 110.12 3.57 9.67 180.0
-1 2 12 2205.45 31.99 46.84 180.0
0 2 12 2663.73 37.06 50.64 0.0
1 2 12 579.53 11.12 24.35 0.0
2 2 12 7.27 1.95 3.36 180.0
3 2 12 135.23 4.13 12.25 0.0
4 2 12 395.31 8.06 18.79 180.0
5 2 12 3545.76 67.58 57.78 0.0
6 2 12 96.64 7.94 10.88 180.0
7 2 12 115.84 5.66 10.60 180.0
8 2 12 10.76 3.38 3.97 0.0
9 2 12 138.63 16.34 11.33 0.0
10 2 12 0.61 9.23 1.66 180.0
11 2 12 12.02 10.00 2.84 180.0
-17 3 12 79.70 12.29 8.37 180.0
-16 3 12 7.53 13.11 1.50 180.0
-15 3 12 0.53 6.65 0.94 180.0
-14 3 12 291.85 22.79 16.64 180.0
-13 3 12 108.98 11.06 10.76 0.0
-12 3 12 0.00 6.42 1.96 0.0
-11 3 12 481.17 13.40 22.75 0.0
-10 3 12 1227.04 25.73 34.12 0.0
-9 3 12 1547.17 32.71 38.68 180.0
-8 3 12 77.08 4.22 9.15 0.0
-7 3 12 46.51 4.68 7.01 180.0
-6 3 12 13.25 2.41 2.49 180.0
-5 3 12 4655.27 66.10 65.63 180.0
-4 3 12 197.37 4.87 13.09 180.0
-3 3 12 288.46 5.75 16.58 0.0
-2 3 12 576.04 10.15 22.70 0.0
-1 3 12 323.98 7.46 18.29 180.0
0 3 12 805.27 14.96 27.32 0.0
1 3 12 477.80 9.64 21.55 0.0
2 3 12 77.44 3.50 9.07 0.0
3 3 12 272.84 6.78 15.93 180.0
4 3 12 467.77 10.31 21.31 0.0
5 3 12 61.69 4.16 8.19 0.0
6 3 12 1.14 3.20 0.07 180.0
7 3 12 708.12 19.48 25.15 180.0
8 3 12 5.09 5.29 1.89 180.0
9 3 12 23.55 6.77 4.52 180.0
10 3 12 145.15 14.51 11.73 180.0
-16 4 12 355.92 24.61 16.89 180.0
-15 4 12 181.34 13.64 13.74 0.0
-14 4 12 425.15 22.24 19.73 0.0
-13 4 12 63.81 8.07 8.59 0.0
-12 4 12 1.76 7.11 1.62 0.0
-11 4 12 38.68 7.08 5.35 180.0
-10 4 12 363.68 17.20 18.75 0.0
-9 4 12 648.88 14.90 25.28 180.0
-8 4 12 2.89 3.86 1.75 180.0
-7 4 12 106.34 4.51 9.92 180.0
-6 4 12 467.11 10.43 21.30 180.0
-5 4 12 175.93 5.76 13.16 180.0
-4 4 12 224.94 6.23 15.75 180.0
-3 4 12 180.89 6.95 13.30 0.0
-2 4 12 7.72 2.65 2.27 0.0
-1 4 12 1121.42 20.80 32.16 180.0
0 4 12 354.39 9.28 19.83 0.0
1 4 12 29.58 3.36 5.96 180.0
2 4 12 177.89 6.56 13.20 180.0
3 4 12 95.43 4.63 10.11 0.0
4 4 12 280.52 8.30 17.68 180.0
5 4 12 181.72 7.62 13.60 180.0
6 4 12 107.61 6.20 10.52 180.0
7 4 12 177.49 10.61 11.93 0.0
8 4 12 0.00 15.22 1.13 0.0
9 4 12 3.08 8.65 2.88 180.0
10 4 12 12.13 13.93 1.22 0.0
-15 5 12 11.08 14.93 0.39 0.0
-14 5 12 13.51 9.64 3.52 0.0
-13 5 12 23.08 9.51 4.58 0.0
-12 5 12 12.32 9.15 3.70 0.0
-11 5 12 110.84 10.82 10.17 180.0
-10 5 12 2.86 5.86 0.38 0.0
-9 5 12 35.60 5.48 5.96 180.0
-8 5 12 244.47 8.48 15.69 180.0
-7 5 12 10.75 3.44 3.89 180.0
-6 5 12 18.33 3.60 5.30 180.0
-5 5 12 188.14 6.40 13.15 0.0
-4 5 12 966.78 19.61 30.69 0.0
-3 5 12 224.50 7.55 14.07 180.0
-2 5 12 1036.53 21.74 31.16 0.0
-1 5 12 10.14 3.02 2.52 180.0
0 5 12 157.79 6.17 12.96 0.0
1 5 12 89.14 4.72 10.11 0.0
2 5 12 9.57 5.94 3.07 180.0
3 5 12 3.23 3.73 2.36 0.0
4 5 12 0.00 3.76 2.51 0.0
5 5 12 0.00 4.89 0.39 0.0
6 5 12 66.04 8.19 6.86 180.0
7 5 12 6.53 7.39 1.32 0.0
8 5 12 0.00 7.70 1.00 0.0
-14 6 12 175.34 23.50 13.61 180.0
-13 6 12 6.92 12.24 0.74 0.0
-12 6 12 81.44 10.73 10.00 0.0
-11 6 12 4.62 8.18 2.29 180.0
-10 6 12 415.27 19.77 20.07 180.0
-9 6 12 33.29 7.13 6.27 180.0
-8 6 12 3.06 4.21 0.25 0.0
-7 6 12 139.86 7.24 11.52 0.0
-6 6 12 75.38 7.18 9.27 0.0
-5 6 12 0.00 5.53 2.25 180.0
-4 6 12 389.18 16.45 19.11 180.0
-3 6 12 195.24 12.58 14.29 0.0
-2 6 12 33.98 5.92 5.57 180.0
-1 6 12 200.69 10.71 14.60 0.0
0 6 12 292.30 10.22 16.79 180.0
1 6 12 191.80 15.43 14.61 0.0
2 6 12 12.11 4.53 4.05 0.0
3 6 12 43.43 7.14 6.94 0.0
4 6 12 43.73 8.94 7.70 180.0
5 6 12 17.10 6.54 3.66 180.0
6 6 12 135.71 14.18 11.27 0.0
7 6 12 46.00 9.88 6.26 0.0
-11 7 12 76.47 18.29 9.00 180.0
-10 7 12 35.44 19.29 7.29 0.0
-9 7 12 246.49 17.75 15.03 0.0
-8 7 12 30.19 8.10 6.01 0.0
-7 7 12 86.62 9.50 9.83 180.0
-6 7 12 26.30 6.59 4.07 180.0
-5 7 12 1025.54 34.63 31.26 0.0
-4 7 12 19.55 8.52 4.92 180.0
-3 7 12 123.29 8.08 11.90 180.0
-2 7 12 0.00 7.18 2.44 180.0
-1 7 12 39.89 6.67 7.02 0.0
0 7 12 11.82 7.59 3.12 0.0
1 7 12 629.12 30.96 24.07 180.0
2 7 12 23.71 11.89 5.83 180.0
3 7 12 17.45 9.18 2.88 180.0
4 7 12 3.06 12.96 2.79 0.0
5 7 12 0.00 15.85 0.53 180.0
-8 8 12 1.93 9.05 0.04 0.0
-7 8 12 9.54 9.54 4.42 180.0
-6 8 12 40.69 13.69 6.23 180.0
-5 8 12 50.71 15.21 7.86 0.0
-4 8 12 166.27 19.32 14.31 180.0
-3 8 12 333.05 42.45 18.82 180.0
-2 8 12 7.46 20.06 0.06 180.0
-1 8 12 61.31 16.22 8.14 180.0
0 8 12 2.91 13.73 0.69 180.0
1 8 12 156.28 15.84 12.51 0.0
-17 0 13 760.37 64.47 27.46 0.0
-15 0 13 385.01 19.60 18.92 180.0
-13 0 13 23.11 6.58 5.70 180.0
-11 0 13 12.03 5.40 2.90 180.0
-9 0 13 326.49 16.74 18.72 0.0
-7 0 13 98.88 8.07 10.95 0.0
-5 0 13 721.83 13.86 26.45 0.0
-3 0 13 9.57 3.79 3.19 0.0
-1 0 13 3935.04 88.87 60.88 180.0
1 0 13 59.92 8.72 7.60 180.0
3 0 13 174.37 5.33 13.26 0.0
5 0 13 4785.57 141.55 64.99 0.0
7 0 13 78.35 5.79 9.82 180.0
9 0 13 8.15 13.02 1.67 0.0
11 0 13 0.00 11.55 2.84 0.0
-18 1 13 0.00 7.56 0.98 0.0
-17 1 13 66.77 24.37 7.09 180.0
-16 1 13 1.12 5.31 1.90 0.0
-15 1 13 14.20 5.51 3.62 0.0
-14 1 13 508.66 14.54 22.68 180.0
-13 1 13 32.34 3.63 6.03 180.0
-12 1 13 250.99 8.57 15.42 180.0
-11 1 13 2048.98 36.09 46.06 0.0
-10 1 13 2878.61 40.49 52.41 0.0
-9 1 13 831.30 12.23 27.65 180.0
-8 1 13 2185.78 29.72 45.94 0.0
-7 1 13 1150.92 16.40 33.32 0.0
-6 1 13 561.59 10.48 24.42 0.0
-5 1 13 650.28 9.66 26.16 180.0
-4 1 13 401.99 6.11 19.47 180.0
-3 1 13 3.47 1.04 2.37 0.0
-2 1 13 33.33 2.50 6.60 180.0
-1 1 13 38.01 3.53 6.04 0.0
0 1 13 1683.50 27.47 41.10 180.0
1 1 13 903.66 25.38 28.83 0.0
2 1 13 837.42 36.05 29.02 180.0
3 1 13 729.46 12.07 26.58 0.0
4 1 13 600.45 15.86 24.80 180.0
5 1 13 29.06 3.06 5.48 0.0
6 1 13 787.92 16.41 28.65 180.0
7 1 13 787.36 17.84 27.13 180.0
8 1 13 0.00 3.95 1.77 180.0
9 1 13 0.00 4.76 1.29 180.0
10 1 13 108.86 11.66 10.24 180.0
11 1 13 6.52 6.73 1.74 180.0
-18 2 13 21.65 10.80 3.75 0.0
-17 2 13 23.50 6.78 5.63 180.0
-16 2 13 1169.68 50.72 31.75 180.0
-15 2 13 205.84 14.46 13.36 0.0
-14 2 13 0.00 6.59 1.78 180.0
-13 2 13 78.24 10.33 10.60 0.0
-12 2 13 169.68 5.61 13.11 180.0
-11 2 13 92.12 4.55 9.73 180.0
-10 2 13 1600.92 24.40 38.71 0.0
-9 2 13 323.30 6.41 18.69 180.0
-8 2 13 776.69 12.98 27.98 180.0
-7 2 13 293.73 6.45 16.72 180.0
-6 2 13 850.15 13.81 29.10 180.0
-5 2 13 263.68 6.00 15.22 180.0
-4 2 13 711.25 10.35 26.96 180.0
-3 2 13 7.21 1.91 2.41 180.0
-2 2 13 23.37 4.16 5.01 180.0
-1 2 13 728.37 13.44 28.07 180.0
0 2 13 1683.07 26.60 42.31 0.0
1 2 13 586.00 10.30 24.42 180.0
2 2 13 90.24 3.35 9.06 0.0
3 2 13 698.14 13.03 26.05 0.0
4 2 13 68.54 3.66 8.25 0.0
5 2 13 389.98 10.40 19.04 180.0
6 2 13 270.34 8.12 16.20 180.0
7 2 13 0.00 4.65 2.66 180.0
8 2 13 0.00 7.31 0.55 180.0
9 2 13 17.46 8.38 5.88 180.0
10 2 13 280.96 21.65 16.71 180.0
-17 3 13 10.01 7.92 2.90 0.0
-16 3 13 98.23 13.21 8.41 0.0
-15 3 13 4.41 10.05 2.07 0.0
-14 3 13 267.50 12.91 16.33 0.0
-13 3 13 5.46 6.71 4.30 0.0
-12 3 13 587.43 20.68 23.72 0.0
-11 3 13 73.76 5.92 8.99 180.0
-10 3 13 430.91 12.11 20.49 0.0
-9 3 13 0.00 3.09 0.51 0.0
-8 3 13 49.37 3.34 7.87 180.0
-7 3 13 8.32 2.89 1.58 180.0
-6 3 13 2117.79 34.38 45.82 180.0
-5 3 13 76.51 3.21 8.41 180.0
-4 3 13 735.72 13.45 26.27 0.0
-3 3 13 5.40 2.05 1.87 180.0
-2 3 13 327.52 7.06 18.40 0.0
-1 3 13 504.63 10.15 22.68 180.0
0 3 13 1752.44 30.54 41.74 0.0
1 3 13 1877.33 30.06 42.52 0.0
2 3 13 1222.53 22.33 34.02 180.0
3 3 13 20.58 2.55 4.72 180.0
4 3 13 125.36 6.48 12.08 180.0
5 3 13 5.22 3.00 2.63 180.0
6 3 13 5.10 3.94 0.94 0.0
7 3 13 59.01 7.57 9.32 180.0
8 3 13 23.34 24.48 6.37 180.0
9 3 13 10.56 7.37 3.05 180.0
10 3 13 293.82 30.84 16.95 0.0
-16 4 13 111.69 13.06 11.02 0.0
-15 4 13 942.74 40.74 28.71 0.0
-14 4 13 171.75 12.46 13.67 180.0
-13 4 13 1.96 5.99 2.03 180.0
-12 4 13 258.69 13.36 16.86 0.0
-11 4 13 262.28 11.78 14.45 0.0
-10 4 13 772.59 19.26 27.28 180.0
-9 4 13 228.41 11.09 15.76 180.0
-8 4 13 436.22 11.52 20.82 180.0
-7 4 13 116.12 5.34 10.61 180.0
-6 4 13 49.96 3.52 7.36 0.0
-5 4 13 0.00 3.24 2.55 180.0
-4 4 13 562.70 10.71 23.35 0.0
-3 4 13 9.87 2.57 2.50 0.0
-2 4 13 1078.63 20.20 32.46 0.0
-1 4 13 44.80 4.17 6.98 0.0
0 4 13 64.29 3.91 8.50 180.0
1 4 13 5.67 3.17 1.14 180.0
2 4 13 0.21 2.53 0.94 180.0
3 4 13 6.75 2.42 1.66 0.0
4 4 13 23.55 3.49 4.75 0.0
5 4 13 185.93 9.52 12.63 180.0
6 4 13 85.34 16.26 9.24 0.0
7 4 13 72.00 10.45 8.26 180.0
8 4 13 119.64 11.96 9.74 0.0
9 4 13 139.07 16.40 12.72 180.0
-15 5 13 37.16 9.99 5.07 0.0
-14 5 13 47.51 12.81 4.35 0.0
-13 5 13 128.45 15.35 10.33 0.0
-12 5 13 16.05 6.82 2.95 180.0
-11 5 13 444.55 20.63 19.86 180.0
-10 5 13 223.26 12.54 14.75 180.0
-9 5 13 47.88 8.90 8.04 0.0
-8 5 13 7.47 4.82 3.76 180.0
-7 5 13 39.17 5.26 6.80 180.0
-6 5 13 349.23 9.22 19.58 180.0
-5 5 13 1331.87 25.92 36.01 0.0
-4 5 13 108.41 5.97 9.94 180.0
-3 5 13 494.20 14.74 21.72 180.0
-2 5 13 2.37 3.79 2.45 0.0
-1 5 13 20.15 3.81 5.01 0.0
0 5 13 67.66 4.87 8.94 180.0
1 5 13 249.88 9.24 16.19 180.0
2 5 13 5.70 3.43 1.45 0.0
3 5 13 2.82 3.68 0.13 0.0
4 5 13 9.29 4.28 4.75 180.0
5 5 13 295.34 13.91 16.75 180.0
6 5 13 2.45 10.25 0.89 0.0
7 5 13 42.88 12.35 6.17 0.0
8 5 13 0.00 12.36 4.51 180.0
-13 6 13 12.51 10.84 3.09 0.0
-12 6 13 60.20 18.10 8.79 180.0
-11 6 13 45.07 7.77 7.71 180.0
-10 6 13 338.31 15.80 19.40 180.0
-9 6 13 296.89 15.22 16.39 0.0
-8 6 13 245.01 11.05 15.90 180.0
-7 6 13 504.52 15.19 21.31 0.0
-6 6 13 67.94 6.27 8.82 180.0
-5 6 13 173.18 16.20 13.23 0.0
-4 6 13 68.86 6.19 9.24 0.0
-3 6 13 13.18 5.30 3.44 180.0
-2 6 13 291.63 16.66 16.72 0.0
-1 6 13 0.00 6.22 0.76 0.0
0 6 13 25.59 13.47 5.65 180.0
1 6 13 30.78 4.68 6.35 180.0
2 6 13 0.00 10.51 2.11 180.0
3 6 13 8.23 10.83 1.80 180.0
4 6 13 26.12 16.98 6.34 180.0
5 6 13 38.46 14.08 5.17 0.0
6 6 13 230.41 19.01 14.49 0.0
-11 7 13 61.96 13.34 6.38 0.0
-10 7 13 10.79 8.99 3.26 0.0
-9 7 13 48.47 16.41 8.37 0.0
-8 7 13 0.17 7.07 0.72 180.0
-7 7 13 294.64 24.46 17.98 0.0
-6 7 13 218.73 35.32 14.20 0.0
-5 7 13 25.41 11.21 7.19 180.0
-4 7 13 16.69 7.52 3.27 180.0
-3 7 13 90.62 9.03 8.90 0.0
-2 7 13 101.35 13.83 10.79 0.0
-1 7 13 55.66 10.67 8.31 180.0
0 7 13 158.87 14.97 11.59 180.0
1 7 13 451.02 78.65 21.91 0.0
2 7 13 24.44 10.21 5.16 0.0
3 7 13 0.00 15.08 1.94 180.0
4 7 13 170.12 30.52 13.49 0.0
-6 8 13 39.59 14.60 5.86 180.0
-5 8 13 0.00 52.16 0.12 0.0
-4 8 13 59.27 18.99 5.38 180.0
-3 8 13 0.00 12.18 0.62 0.0
-2 8 13 10.18 9.45 3.16 180.0
-1 8 13 12.38 12.34 4.48 0.0
-18 0 14 90.50 13.38 10.77 0.0
-16 0 14 644.06 33.72 24.41 180.0
-14 0 14 21.21 7.73 5.60 0.0
-12 0 14 41.89 9.61 6.25 0.0
-10 0 14 929.95 22.24 30.69 0.0
-8 0 14 0.00 3.91 0.06 0.0
-6 0 14 374.97 17.54 20.17 180.0
-4 0 14 1180.04 19.59 35.10 180.0
-2 0 14 3243.02 83.73 54.81 180.0
0 0 14 98.54 10.90 10.06 180.0
2 0 14 626.10 25.49 24.39 0.0
4 0 14 711.51 16.88 26.02 0.0
6 0 14 182.33 13.48 13.84 0.0
8 0 14 12.99 21.88 4.39 180.0
10 0 14 197.40 17.46 12.18 180.0
-18 1 14 157.38 14.95 11.53 180.0
-17 1 14 0.00 8.30 1.21 180.0
-16 1 14 84.02 9.58 9.52 180.0
-15 1 14 0.00 4.61 0.08 180.0
-14 1 14 0.00 4.84 0.84 180.0
-13 1 14 4.45 3.94 1.02 180.0
-12 1 14 152.53 6.41 12.16 0.0
-11 1 14 3232.85 50.33 54.99 0.0
-10 1 14 277.39 7.41 16.26 0.0
-9 1 14 69.12 4.17 9.79 0.0
-8 1 14 232.87 7.64 15.52 180.0
-7 1 14 1837.97 23.16 42.91 0.0
-6 1 14 366.96 6.77 20.03 180.0
-5 1 14 85.71 3.31 9.43 180.0
-4 1 14 27.22 1.83 4.60 180.0
-3 1 14 4.99 1.90 2.03 180.0
-2 1 14 1.47 2.93 1.04 0.0
-1 1 14 20.60 5.54 4.65 180.0
0 1 14 1147.67 23.58 33.07 0.0
1 1 14 843.61 21.23 29.42 0.0
2 1 14 6.63 1.60 2.75 180.0
3 1 14 403.42 9.52 20.51 0.0
4 1 14 26.50 2.51 5.57 0.0
5 1 14 77.32 5.05 8.70 180.0
6 1 14 250.70 8.39 16.18 180.0
7 1 14 5.68 3.32 1.67 180.0
8 1 14 0.00 4.07 1.45 180.0
9 1 14 30.44 10.98 5.51 180.0
10 1 14 87.02 10.94 9.74 0.0
-17 2 14 731.41 38.50 26.74 180.0
-16 2 14 16.58 9.05 4.85 0.0
-15 2 14 762.96 26.74 26.81 0.0
-14 2 14 71.62 8.70 9.97 0.0
-13 2 14 205.55 7.19 15.69 0.0
-12 2 14 1268.72 23.06 35.33 0.0
-11 2 14 1655.61 30.53 39.01 0.0
-10 2 14 22.97 3.52 5.70 180.0
-9 2 14 7.73 3.52 3.24 180.0
-8 2 14 66.92 3.60 8.38 180.0
-7 2 14 13.83 2.09 3.85 180.0
-6 2 14 276.74 5.83 17.39 0.0
-5 2 14 312.04 6.64 17.76 180.0
-4 2 14 865.57 12.52 28.60 0.0
-3 2 14 518.39 11.88 22.63 180.0
-2 2 14 24.70 2.39 4.91 0.0
-1 2 14 494.32 13.28 22.38 0.0
0 2 14 130.64 5.00 11.81 0.0
1 2 14 551.35 12.25 22.87 180.0
2 2 14 172.69 6.08 13.31 0.0
3 2 14 0.00 1.83 0.67 0.0
4 2 14 8.43 2.96 3.01 0.0
5 2 14 1171.30 24.24 33.29 180.0
6 2 14 8.73 4.58 4.09 0.0
7 2 14 72.21 8.56 9.33 0.0
8 2 14 135.06 14.57 13.31 0.0
9 2 14 88.63 10.31 8.59 180.0
10 2 14 17.08 7.73 3.09 180.0
-17 3 14 91.10 11.03 8.72 0.0
-16 3 14 61.14 9.06 7.30 180.0
-15 3 14 58.70 9.19 8.49 0.0
-14 3 14 7.86 5.83 3.86 0.0
-13 3 14 319.48 14.33 16.91 0.0
-12 3 14 6.47 7.71 1.80 0.0
-11 3 14 562.72 16.97 24.53 180.0
-10 3 14 325.27 13.62 18.25 180.0
-9 3 14 175.63 7.05 13.83 0.0
-8 3 14 334.88 9.26 18.78 0.0
-7 3 14 1619.92 32.51 39.93 180.0
-6 3 14 70.70 3.79 9.38 180.0
-5 3 14 1810.55 30.03 43.17 0.0
-4 3 14 9.78 2.35 2.37 0.0
-3 3 14 158.40 8.06 12.45 180.0
-2 3 14 20.61 2.18 4.36 180.0
-1 3 14 485.78 11.40 22.00 0.0
0 3 14 502.51 11.14 22.08 0.0
1 3 14 85.81 4.47 9.51 180.0
2 3 14 63.45 4.30 8.67 180.0
3 3 14 243.54 7.39 15.48 180.0
4 3 14 25.60 2.74 5.57 180.0
5 3 14 221.17 9.73 14.98 180.0
6 3 14 24.79 6.02 5.02 0.0
7 3 14 85.60 9.90 8.87 180.0
8 3 14 43.05 11.05 7.15 180.0
9 3 14 13.51 8.40 4.43 0.0
-16 4 14 0.00 13.63 1.90 0.0
-15 4 14 30.14 9.20 6.23 180.0
-14 4 14 5.73 5.66 3.55 180.0
-13 4 14 34.92 10.03 6.48 0.0
-12 4 14 80.83 9.02 9.15 0.0
-11 4 14 13.11 6.03 4.00 180.0
-10 4 14 324.66 11.06 18.40 180.0
-9 4 14 73.51 6.50 9.34 180.0
-8 4 14 17.12 3.45 3.94 180.0
-7 4 14 258.73 7.36 16.33 0.0
-6 4 14 3.88 3.06 0.08 0.0
-5 4 14 24.97 3.12 4.58 0.0
-4 4 14 1337.91 24.25 36.38 0.0
-3 4 14 31.98 3.91 4.49 0.0
-2 4 14 1192.08 26.55 35.01 0.0
-1 4 14 550.03 12.38 23.18 180.0
0 4 14 15.69 3.67 4.36 180.0
1 4 14 64.35 5.06 8.01 180.0
2 4 14 0.00 3.55 1.43 180.0
3 4 14 346.57 11.42 17.65 180.0
4 4 14 500.72 15.11 21.40 180.0
5 4 14 70.07 8.87 8.38 0.0
6 4 14 5.76 7.48 1.79 0.0
7 4 14 0.00 7.81 1.41 180.0
8 4 14 64.23 9.22 7.19 180.0
-15 5 14 32.94 9.73 6.55 0.0
-14 5 14 61.28 10.77 7.72 0.0
-13 5 14 0.00 5.18 1.44 0.0
-12 5 14 1122.92 37.03 31.37 180.0
-11 5 14 84.58 9.37 8.66 0.0
-10 5 14 7.01 6.08 4.20 180.0
-9 5 14 18.76 3.70 3.88 0.0
-8 5 14 66.16 7.21 8.48 180.0
-7 5 14 747.46 21.19 27.79 0.0
-6 5 14 1052.29 20.30 30.72 0.0
-5 5 14 24.51 4.81 5.79 0.0
-4 5 14 94.16 4.96 10.46 0.0
-3 5 14 7.84 7.27 3.80 0.0
-2 5 14 2.44 3.24 0.10 180.0
-1 5 14 2.11 3.13 2.11 180.0
0 5 14 580.22 16.12 24.10 180.0
1 5 14 138.87 9.38 12.10 0.0
2 5 14 10.41 5.32 3.71 180.0
3 5 14 68.47 8.31 8.54 0.0
4 5 14 19.19 6.65 4.83 0.0
5 5 14 17.22 11.55 4.41 180.0
6 5 14 273.80 23.66 15.93 0.0
7 5 14 0.00 23.73 4.31 0.0
-13 6 14 30.62 8.87 5.30 0.0
-12 6 14 283.14 20.16 16.72 180.0
-11 6 14 22.62 11.20 6.16 180.0
-10 6 14 253.92 14.49 16.23 0.0
-9 6 14 14.31 7.31 4.61 0.0
-8 6 14 10.34 4.87 4.31 180.0
-7 6 14 169.58 11.35 13.69 0.0
-6 6 14 201.05 14.02 14.67 0.0
-5 6 14 46.13 7.34 7.83 180.0
-4 6 14 50.13 8.83 6.76 180.0
-3 6 14 3.65 5.06 1.10 0.0
-2 6 14 289.27 15.44 17.22 180.0
-1 6 14 21.33 6.15 4.60 180.0
0 6 14 5.71 7.51 1.83 0.0
1 6 14 7.47 9.97 1.04 180.0
2 6 14 14.84 15.43 1.42 180.0
3 6 14 284.06 20.28 16.25 180.0
4 6 14 281.84 19.68 17.02 0.0
5 6 14 54.92 15.84 5.71 180.0
-10 7 14 3.62 15.80 1.31 180.0
-9 7 14 0.00 9.93 0.45 180.0
-8 7 14 0.00 11.29 0.81 0.0
-7 7 14 294.51 25.38 17.27 0.0
-6 7 14 34.80 10.69 6.12 180.0
-5 7 14 606.68 30.39 22.83 180.0
-4 7 14 19.27 11.82 3.93 180.0
-3 7 14 95.83 10.81 11.47 0.0
-2 7 14 0.00 11.53 1.39 180.0
-1 7 14 294.35 25.50 16.19 180.0
0 7 14 68.82 22.27 8.27 0.0
1 7 14 0.00 7.02 2.99 180.0
2 7 14 8.18 11.06 2.59 180.0
-17 0 15 921.59 43.45 29.83 180.0
-15 0 15 5.80 7.13 3.98 0.0
-13 0 15 94.83 10.60 9.64 180.0
-11 0 15 3256.15 79.49 56.64 0.0
-9 0 15 237.90 14.29 15.66 0.0
-7 0 15 159.20 7.70 13.39 180.0
-5 0 15 482.97 13.14 22.21 180.0
-3 0 15 74.55 7.47 8.52 180.0
-1 0 15 5995.40 123.13 75.12 0.0
1 0 15 23.68 8.92 5.51 180.0
3 0 15 11.39 5.75 2.26 0.0
5 0 15 158.26 8.34 12.72 180.0
7 0 15 670.22 57.83 25.97 0.0
9 0 15 865.35 45.41 28.45 180.0
-17 1 15 2.80 8.38 2.09 180.0
-16 1 15 74.54 8.85 9.27 180.0
-15 1 15 25.17 5.92 5.54 0.0
-14 1 15 11.63 6.40 3.61 180.0
-13 1 15 432.95 12.49 20.95 0.0
-12 1 15 66.65 4.21 8.52 180.0
-11 1 15 158.91 5.75 12.13 180.0
-10 1 15 2738.69 46.54 50.59 180.0
-9 1 15 461.74 9.57 21.46 180.0
-8 1 15 431.24 8.84 20.61 0.0
-7 1 15 3521.18 43.06 58.68 180.0
-6 1 15 9.53 2.15 3.40 180.0
-5 1 15 331.93 7.06 19.17 0.0
-4 1 15 4.26 1.01 0.93 0.0
-3 1 15 106.15 5.05 9.77 180.0
-2 1 15 29.87 4.04 4.41 180.0
-1 1 15 1990.63 32.28 43.16 0.0
0 1 15 1898.78 40.51 42.29 0.0
1 1 15 727.25 17.47 26.52 180.0
2 1 15 2359.80 68.33 47.11 0.0
3 1 15 113.00 3.89 10.07 0.0
4 1 15 208.18 7.26 14.83 0.0
5 1 15 16.52 2.90 4.34 0.0
6 1 15 0.00 5.28 0.75 180.0
7 1 15 285.52 23.43 16.52 180.0
8 1 15 361.74 20.75 19.06 180.0
9 1 15 0.57 8.60 0.64 0.0
-17 2 15 28.45 11.21 4.38 180.0
-16 2 15 670.06 29.62 24.50 0.0
-15 2 15 15.36 8.32 4.80 180.0
-14 2 15 116.33 7.85 10.43 0.0
-13 2 15 2.16 5.46 0.25 0.0
-12 2 15 250.86 10.12 16.24 0.0
-11 2 15 85.88 6.35 9.49 180.0
-10 2 15 62.46 4.59 7.59 0.0
-9 2 15 191.83 5.80 14.00 180.0
-8 2 15 1.57 2.73 1.86 0.0
-7 2 15 11.46 3.18 3.47 180.0
-6 2 15 491.84 9.19 23.23 180.0
-5 2 15 42.04 2.53 5.49 180.0
-4 2 15 164.56 4.02 12.80 180.0
-3 2 15 156.50 4.57 11.82 0.0
-2 2 15 727.28 23.15 26.15 0.0
-1 2 15 324.76 9.17 18.06 0.0
0 2 15 433.76 11.68 20.55 0.0
1 2 15 353.40 14.90 17.81 180.0
2 2 15 3.21 3.31 1.18 0.0
3 2 15 173.86 5.77 13.06 180.0
4 2 15 448.16 12.32 20.11 180.0
5 2 15 9.00 2.94 2.71 0.0
6 2 15 92.97 11.86 9.06 180.0
7 2 15 13.84 3.95 3.64 0.0
8 2 15 73.89 8.98 8.92 0.0
9 2 15 161.62 13.19 12.55 0.0
-16 3 15 31.16 7.54 5.49 0.0
-15 3 15 18.95 8.53 4.47 0.0
-14 3 15 916.30 27.55 28.10 0.0
-13 3 15 61.03 6.64 6.80 0.0
-12 3 15 658.89 22.40 25.18 180.0
-11 3 15 270.15 10.39 17.71 180.0
-10 3 15 87.82 6.19 9.61 180.0
-9 3 15 344.98 10.68 18.79 180.0
-8 3 15 164.03 6.37 11.41 180.0
-7 3 15 32.93 4.20 6.41 180.0
-6 3 15 937.11 18.61 30.47 0.0
-5 3 15 4.33 2.34 1.41 0.0
-4 3 15 447.96 9.89 21.19 0.0
-3 3 15 949.52 20.35 30.25 0.0
-2 3 15 135.53 7.05 10.81 0.0
-1 3 15 3.31 1.96 2.29 0.0
0 3 15 77.04 3.47 9.05 0.0
1 3 15 152.61 4.76 12.34 0.0
2 3 15 2.31 3.34 1.15 180.0
3 3 15 255.45 7.38 16.27 0.0
4 3 15 0.00 2.52 1.38 0.0
5 3 15 52.42 8.27 8.76 0.0
6 3 15 601.35 24.69 24.85 0.0
7 3 15 35.51 9.60 7.69 0.0
8 3 15 39.87 17.53 7.10 0.0
-16 4 15 0.00 10.00 2.39 180.0
-15 4 15 41.60 8.74 5.61 180.0
-14 4 15 47.99 7.55 7.34 0.0
-13 4 15 9.32 7.06 3.71 180.0
-12 4 15 591.22 21.68 23.96 180.0
-11 4 15 222.88 15.49 15.64 180.0
-10 4 15 484.64 19.40 21.89 0.0
-9 4 15 0.00 4.31 1.82 180.0
-8 4 15 261.45 8.48 16.72 0.0
-7 4 15 61.40 4.29 8.16 0.0
-6 4 15 9.36 2.91 1.86 0.0
-5 4 15 4.23 2.96 2.23 0.0
-4 4 15 113.33 4.32 10.22 180.0
-3 4 15 289.05 8.51 17.99 0.0
-2 4 15 890.20 17.09 29.01 180.0
-1 4 15 31.42 3.20 5.56 180.0
0 4 15 25.01 2.92 5.00 180.0
1 4 15 60.23 4.05 7.89 0.0
2 4 15 632.10 15.51 25.50 180.0
3 4 15 747.53 21.86 27.41 180.0
4 4 15 46.34 15.52 7.51 0.0
5 4 15 663.79 36.37 25.08 0.0
6 4 15 5.69 21.24 4.81 180.0
7 4 15 49.73 8.33 6.19 0.0
-14 5 15 6.41 11.18 5.57 180.0
-13 5 15 423.42 23.04 19.42 180.0
-12 5 15 0.00 7.21 0.39 180.0
-11 5 15 59.74 12.11 8.75 0.0
-10 5 15 5.71 5.87 0.24 180.0
-9 5 15 123.91 7.55 11.66 180.0
-8 5 15 6.34 4.58 0.40 0.0
-7 5 15 2039.70 41.68 43.43 0.0
-6 5 15 39.75 4.75 7.33 0.0
-5 5 15 66.36 5.27 8.00 180.0
-4 5 15 105.49 6.05 10.91 180.0
-3 5 15 564.26 16.06 24.51 0.0
-2 5 15 10.69 4.64 3.64 180.0
-1 5 15 427.62 16.87 21.15 180.0
0 5 15 52.91 4.58 7.67 180.0
1 5 15 106.47 6.73 10.22 180.0
2 5 15 8.50 6.42 4.58 0.0
3 5 15 315.57 24.45 18.13 0.0
4 5 15 1.76 7.60 2.03 0.0
5 5 15 63.41 21.93 5.42 0.0
6 5 15 68.43 13.85 8.88 180.0
-12 6 15 168.12 13.32 12.42 180.0
-11 6 15 69.76 10.30 6.90 0.0
-10 6 15 168.01 14.86 14.23 0.0
-9 6 15 504.02 21.56 20.66 0.0
-8 6 15 181.94 12.84 13.71 0.0
-7 6 15 19.47 6.39 3.34 180.0
-6 6 15 6.85 5.06 2.48 0.0
-5 6 15 79.21 11.36 8.81 180.0
-4 6 15 2.67 6.05 1.46 180.0
-3 6 15 110.39 9.38 12.24 180.0
-2 6 15 143.03 13.70 12.41 180.0
-1 6 15 62.03 12.60 7.57 0.0
0 6 15 83.10 11.91 8.51 0.0
1 6 15 25.48 11.56 6.55 0.0
2 6 15 22.47 11.44 6.01 180.0
3 6 15 518.26 45.63 22.34 0.0
4 6 15 5.81 8.81 0.29 0.0
-9 7 15 18.26 11.03 2.31 180.0
-8 7 15 323.23 19.25 15.36 0.0
-7 7 15 197.45 20.81 14.24 180.0
-6 7 15 39.44 26.18 4.44 0.0
-5 7 15 8.71 11.57 4.08 0.0
-4 7 15 17.86 8.95 5.20 180.0
-3 7 15 5.75 10.94 2.81 0.0
-2 7 15 18.46 15.65 3.59 180.0
-1 7 15 0.00 14.66 1.05 180.0
0 7 15 34.40 14.87 5.31 0.0
1 7 15 3.73 11.85 2.05 180.0
-16 0 16 446.00 35.02 19.88 0.0
-14 0 16 54.34 7.34 7.83 180.0
-12 0 16 1.00 4.31 1.83 0.0
-10 0 16 57.01 6.18 7.84 180.0
-8 0 16 525.24 15.59 21.88 0.0
-6 0 16 2742.19 48.23 52.12 180.0
-4 0 16 1382.22 49.17 36.94 180.0
-2 0 16 23.62 5.14 4.54 0.0
0 0 16 214.42 13.12 14.92 180.0
2 0 16 1005.99 39.62 31.30 0.0
4 0 16 827.47 50.79 28.52 180.0
6 0 16 0.34 13.61 2.00 0.0
8 0 16 13.38 7.93 1.48 0.0
-17 1 16 143.74 14.92 11.32 180.0
-16 1 16 115.03 14.95 11.80 0.0
-15 1 16 303.82 12.48 17.17 180.0
-14 1 16 366.95 16.99 20.30 0.0
-13 1 16 21.81 4.75 3.95 0.0
-12 1 16 350.66 10.13 19.55 180.0
-11 1 16 45.64 3.94 6.33 0.0
-10 1 16 1014.78 24.08 31.50 0.0
-9 1 16 34.94 3.21 5.67 0.0
-8 1 16 2059.71 32.57 44.56 180.0
-7 1 16 858.93 14.90 29.06 180.0
-6 1 16 232.98 4.96 15.89 0.0
-5 1 16 5.38 1.59 2.06 0.0
-4 1 16 197.15 8.12 14.13 0.0
-3 1 16 119.89 6.45 11.41 0.0
-2 1 16 587.45 15.56 23.43 0.0
-1 1 16 186.49 12.12 13.56 0.0
0 1 16 130.50 9.26 11.54 0.0
1 1 16 1276.12 33.15 35.32 180.0
2 1 16 144.97 11.75 12.29 180.0
3 1 16 7.48 4.88 0.22 180.0
4 1 16 4.89 3.05 1.61 180.0
5 1 16 34.83 3.12 5.34 0.0
6 1 16 4.03 3.19 1.80 0.0
7 1 16 22.76 9.55 3.79 180.0
8 1 16 184.72 12.83 14.24 0.0
-17 2 16 9.94 10.08 4.70 0.0
-16 2 16 77.25 10.60 8.34 0.0
-15 2 16 125.57 10.96 11.88 180.0
-14 2 16 0.00 7.44 1.40 180.0
-13 2 16 0.00 3.59 1.21 180.0
-12 2 16 673.93 18.90 26.43 180.0
-11 2 16 479.87 12.24 21.65 180.0
-10 2 16 63.67 4.83 7.19 180.0
-9 2 16 1080.46 20.61 32.52 180.0
-8 2 16 22.38 3.63 4.06 180.0
-7 2 16 227.93 5.97 14.94 0.0
-6 2 16 77.75 3.79 8.18 0.0
-5 2 16 241.27 5.67 16.24 0.0
-4 2 16 10.11 2.03 4.65 180.0
-3 2 16 2479.81 41.40 50.17 0.0
-2 2 16 466.48 15.38 22.03 180.0
-1 2 16 77.46 4.42 8.45 180.0
0 2 16 13.94 2.78 3.50 0.0
1 2 16 5.03 4.06 2.29 180.0
2 2 16 174.68 7.30 12.72 180.0
3 2 16 405.62 13.69 20.10 180.0
4 2 16 138.12 10.31 12.20 0.0
5 2 16 122.95 6.26 11.66 180.0
6 2 16 75.56 7.31 9.93 180.0
7 2 16 470.72 19.85 21.22 180.0
8 2 16 19.01 8.07 4.53 0.0
-16 3 16 17.06 7.67 5.52 0.0
-15 3 16 35.27 9.57 6.01 0.0
-14 3 16 34.62 8.42 6.63 180.0
-13 3 16 1642.15 50.25 37.70 180.0
-12 3 16 42.44 10.32 5.78 180.0
-11 3 16 179.18 9.78 13.21 180.0
-10 3 16 19.50 4.52 4.53 180.0
-9 3 16 215.94 7.18 15.94 180.0
-8 3 16 98.48 4.85 9.21 180.0
-7 3 16 285.26 8.03 15.82 0.0
-6 3 16 202.75 6.45 14.35 180.0
-5 3 16 2.94 2.23 2.46 0.0
-4 3 16 409.49 9.93 20.32 180.0
-3 3 16 689.94 14.03 26.37 0.0
-2 3 16 5.43 4.80 1.56 180.0
-1 3 16 918.01 20.25 29.94 180.0
0 3 16 6.41 2.91 2.83 180.0
1 3 16 454.78 12.91 20.78 180.0
2 3 16 62.35 5.95 8.06 180.0
3 3 16 0.94 2.35 0.10 180.0
4 3 16 71.52 7.30 7.61 180.0
5 3 16 271.97 22.52 17.00 0.0
6 3 16 0.00 13.38 3.31 180.0
7 3 16 158.58 15.58 12.81 0.0
-15 4 16 194.34 20.95 14.04 180.0
-14 4 16 1.11 7.63 2.31 180.0
-13 4 16 340.47 17.28 19.49 180.0
-12 4 16 985.18 28.56 30.01 180.0
-11 4 16 0.73 4.09 2.02 0.0
-10 4 16 30.58 6.85 4.64 180.0
-9 4 16 360.47 13.50 18.88 0.0
-8 4 16 5.23 3.09 2.71 0.0
-7 4 16 56.20 4.14 7.97 0.0
-6 4 16 11.27 3.41 3.25 180.0
-5 4 16 875.86 20.10 30.07 0.0
-4 4 16 67.08 4.75 7.98 0.0
-3 4 16 25.63 3.40 5.54 0.0
-2 4 16 4.89 2.87 2.09 180.0
-1 4 16 2.42 2.37 0.79 0.0
0 4 16 0.04 2.99 0.59 180.0
1 4 16 242.59 9.08 15.83 0.0
2 4 16 30.93 5.12 5.37 180.0
3 4 16 993.14 32.73 30.45 0.0
4 4 16 9.74 5.72 1.34 180.0
5 4 16 0.00 6.15 0.65 180.0
6 4 16 6.06 15.42 4.40 0.0
-14 5 16 251.63 32.04 15.31 180.0
-13 5 16 14.68 10.07 1.65 0.0
-12 5 16 5.18 6.64 2.78 0.0
-11 5 16 85.48 8.49 8.69 0.0
-10 5 16 39.35 6.74 6.92 0.0
-9 5 16 39.79 7.08 8.01 180.0
-8 5 16 142.73 7.55 11.88 0.0
-7 5 16 171.24 9.68 12.44 180.0
-6 5 16 581.35 22.57 24.10 180.0
-5 5 16 8.54 3.75 2.58 180.0
-4 5 16 31.43 5.10 6.17 180.0
-3 5 16 31.39 5.47 6.41 180.0
-2 5 16 878.44 22.85 29.17 180.0
-1 5 16 6.41 4.55 2.68 0.0
0 5 16 11.31 8.79 3.82 180.0
1 5 16 0.54 6.84 1.05 0.0
2 5 16 43.37 9.69 5.03 180.0
3 5 16 64.07 11.65 8.09 0.0
4 5 16 45.86 9.24 6.78 0.0
5 5 16 38.51 11.40 5.48 0.0
-12 6 16 503.64 45.15 21.67 0.0
-11 6 16 56.69 13.40 6.92 180.0
-10 6 16 15.21 7.99 5.19 0.0
-9 6 16 62.35 11.02 8.77 180.0
-8 6 16 0.00 7.50 1.38 180.0
-7 6 16 4.32 6.35 2.39 0.0
-6 6 16 97.47 14.29 9.28 180.0
-5 6 16 12.21 8.31 3.37 180.0
-4 6 16 198.34 16.98 14.81 180.0
-3 6 16 66.22 21.64 8.43 180.0
-2 6 16 2.84 12.17 2.68 0.0
-1 6 16 5.76 9.93 0.19 180.0
0 6 16 0.00 8.94 2.17 0.0
1 6 16 9.00 11.79 2.60 0.0
2 6 16 62.83 15.26 8.45 0.0
3 6 16 368.00 22.89 19.22 0.0
-8 7 16 7.68 11.14 3.36 180.0
-7 7 16 1011.11 63.61 30.37 180.0
-6 7 16 0.00 10.87 0.30 180.0
-5 7 16 215.92 28.99 14.37 180.0
-4 7 16 43.00 16.53 4.25 0.0
-3 7 16 38.49 11.04 7.53 180.0
-2 7 16 91.65 18.49 9.30 0.0
-1 7 16 120.27 16.22 11.57 0.0
-17 0 17 267.51 20.18 16.59 0.0
-15 0 17 6.06 6.87 3.16 180.0
-13 0 17 854.82 46.39 27.58 0.0
-11 0 17 518.10 17.18 22.10 0.0
-9 0 17 122.76 6.73 12.64 180.0
-7 0 17 0.00 3.06 1.60 180.0
-5 0 17 1357.95 42.60 35.78 180.0
-3 0 17 438.18 20.57 21.23 0.0
-1 0 17 440.96 24.94 21.46 180.0
1 0 17 248.91 16.56 15.71 0.0
3 0 17 1076.55 41.82 31.39 180.0
5 0 17 458.85 59.34 21.19 180.0
7 0 17 63.20 10.46 8.08 180.0
-17 1 17 100.42 11.59 9.05 180.0
-16 1 17 34.37 17.69 8.32 0.0
-15 1 17 387.81 18.11 19.40 0.0
-14 1 17 29.13 7.90 6.55 0.0
-13 1 17 175.78 8.31 14.00 180.0
-12 1 17 54.60 5.28 6.78 0.0
-11 1 17 0.77 3.54 2.08 0.0
-10 1 17 0.00 3.36 0.54 180.0
-9 1 17 973.56 16.68 29.80 180.0
-8 1 17 1997.68 35.52 44.44 180.0
-7 1 17 35.18 3.30 5.21 180.0
-6 1 17 68.46 4.28 8.67 180.0
-5 1 17 1.48 1.58 0.24 180.0
-4 1 17 158.86 8.85 12.92 180.0
-3 1 17 14.58 4.03 2.91 0.0
-2 1 17 9.64 4.07 3.72 0.0
-1 1 17 111.80 6.86 10.88 180.0
0 1 17 120.13 6.88 10.11 180.0
1 1 17 1290.57 36.67 34.47 180.0
2 1 17 129.49 10.70 11.19 0.0
3 1 17 26.85 10.93 6.71 180.0
4 1 17 0.00 6.58 2.01 180.0
5 1 17 2.96 2.92 2.76 0.0
6 1 17 2.24 5.24 1.26 180.0
7 1 17 174.29 11.65 13.09 0.0
-16 2 17 23.55 6.76 3.97 0.0
-15 2 17 11.08 7.69 2.99 0.0
-14 2 17 114.79 14.30 10.93 0.0
-13 2 17 0.00 6.14 0.29 180.0
-12 2 17 48.50 4.91 7.29 180.0
-11 2 17 0.45 3.21 1.01 0.0
-10 2 17 92.80 5.09 8.96 180.0
-9 2 17 588.07 13.58 23.77 0.0
-8 2 17 2.69 2.61 1.12 0.0
-7 2 17 2.92 2.03 1.12 0.0
-6 2 17 574.18 10.54 24.37 0.0
-5 2 17 1110.14 18.09 32.24 0.0
-4 2 17 127.72 5.76 10.95 0.0
-3 2 17 566.06 14.98 24.36 180.0
-2 2 17 34.61 7.27 5.90 180.0
-1 2 17 376.23 16.16 18.09 180.0
0 2 17 27.04 5.00 6.16 0.0
1 2 17 51.39 14.82 7.65 180.0
2 2 17 155.51 17.55 11.62 180.0
3 2 17 129.54 11.18 10.96 0.0
4 2 17 44.38 8.82 6.51 0.0
5 2 17 17.01 5.56 5.00 180.0
6 2 17 0.00 3.30 0.37 180.0
7 2 17 100.47 16.90 12.43 180.0
-16 3 17 0.00 12.75 0.65 180.0
-15 3 17 50.98 10.00 6.01 0.0
-14 3 17 542.88 24.78 22.83 180.0
-13 3 17 0.00 9.94 0.46 0.0
-12 3 17 144.13 9.02 12.34 0.0
-11 3 17 464.11 15.99 21.06 0.0
-10 3 17 37.64 5.33 6.36 180.0
-9 3 17 57.47 5.69 7.45 180.0
-8 3 17 793.46 19.20 28.14 0.0
-7 3 17 41.86 3.72 7.03 0.0
-6 3 17 172.84 7.18 13.74 180.0
-5 3 17 6.51 2.34 2.47 180.0
-4 3 17 17.71 3.33 3.40 180.0
-3 3 17 81.61 3.85 9.68 180.0
-2 3 17 1343.12 27.81 35.67 180.0
-1 3 17 126.92 5.13 11.08 180.0
0 3 17 454.53 15.26 20.88 180.0
1 3 17 4.20 2.91 1.09 180.0
2 3 17 301.27 14.14 16.44 180.0
3 3 17 41.27 3.30 6.56 180.0
4 3 17 51.49 13.84 6.79 180.0
5 3 17 0.00 7.66 4.22 180.0
6 3 17 29.02 5.48 6.64 0.0
-15 4 17 15.38 10.37 3.82 0.0
-14 4 17 105.89 10.40 10.85 180.0
-13 4 17 275.61 16.46 15.30 180.0
-12 4 17 155.52 15.55 12.07 0.0
-11 4 17 7.56 4.99 2.79 180.0
-10 4 17 0.00 9.53 3.19 180.0
-9 4 17 9.43 5.56 2.47 0.0
-8 4 17 105.40 5.84 11.09 0.0
-7 4 17 191.67 10.39 13.66 0.0
-6 4 17 288.93 10.09 17.41 180.0
-5 4 17 453.06 12.76 21.66 0.0
-4 4 17 139.34 9.24 11.62 180.0
-3 4 17 758.12 17.67 26.38 180.0
-2 4 17 280.80 10.11 17.37 180.0
-1 4 17 13.13 3.54 4.67 180.0
0 4 17 35.09 6.19 5.54 180.0
1 4 17 102.14 6.32 10.44 180.0
2 4 17 149.20 10.12 12.32 0.0
3 4 17 45.27 11.57 5.26 0.0
4 4 17 38.60 8.99 6.55 180.0
5 4 17 6.81 14.60 4.85 180.0
-13 5 17 90.94 16.25 9.54 0.0
-12 5 17 94.37 12.65 10.91 0.0
-11 5 17 88.69 11.77 8.04 0.0
-10 5 17 34.52 10.30 7.07 0.0
-9 5 17 979.26 32.12 29.33 0.0
-8 5 17 24.33 5.64 5.24 180.0
-7 5 17 148.22 7.59 10.83 180.0
-6 5 17 12.20 5.76 4.16 180.0
-5 5 17 9.22 13.01 3.93 180.0
-4 5 17 0.00 4.30 0.55 0.0
-3 5 17 609.52 57.16 25.44 180.0
-2 5 17 6.62 5.89 0.97 180.0
-1 5 17 137.31 12.50 12.78 0.0
0 5 17 1.58 13.81 2.60 180.0
1 5 17 9.80 12.77 1.93 0.0
2 5 17 20.79 6.30 3.51 180.0
3 5 17 0.00 9.55 1.57 0.0
4 5 17 108.42 31.85 9.89 180.0
-11 6 17 0.00 10.10 0.73 180.0
-10 6 17 13.58 10.13 1.46 0.0
-9 6 17 940.61 69.80 28.25 180.0
-8 6 17 65.16 16.28 8.33 0.0
-7 6 17 99.51 11.66 9.18 180.0
-6 6 17 54.15 9.98 8.69 0.0
-5 6 17 208.90 16.86 14.94 180.0
-4 6 17 1.74 13.38 2.00 180.0
-3 6 17 436.86 28.34 20.03 0.0
-2 6 17 36.57 16.40 8.09 180.0
-1 6 17 0.35 13.57 3.06 0.0
0 6 17 11.02 12.51 2.90 180.0
1 6 17 81.74 14.25 9.22 0.0
-5 7 17 41.75 18.25 3.15 180.0
-16 0 18 17.44 12.88 2.14 0.0
-14 0 18 692.63 36.16 26.46 0.0
-12 0 18 598.75 28.49 24.28 0.0
-10 0 18 409.08 15.69 20.95 180.0
-8 0 18 403.48 11.15 19.51 0.0
-6 0 18 916.74 21.39 30.90 0.0
-4 0 18 1355.91 49.37 36.22 0.0
-2 0 18 1095.55 51.83 31.36 0.0
0 0 18 199.08 13.57 13.45 180.0
2 0 18 0.00 8.92 3.63 0.0
4 0 18 342.84 69.15 17.49 180.0
6 0 18 79.37 20.62 7.78 180.0
-16 1 18 295.94 19.67 18.34 0.0
-15 1 18 147.35 17.16 13.41 0.0
-14 1 18 86.78 8.25 9.31 180.0
-13 1 18 27.88 5.00 6.75 180.0
-12 1 18 25.32 5.56 6.16 180.0
-11 1 18 4.01 2.85 0.63 180.0
-10 1 18 106.00 4.57 11.03 180.0
-9 1 18 136.46 6.75 11.41 180.0
-8 1 18 766.24 20.60 27.92 0.0
-7 1 18 91.48 6.44 9.73 180.0
-6 1 18 0.00 1.79 1.02 0.0
-5 1 18 101.85 2.86 10.19 180.0
-4 1 18 582.05 14.30 23.54 0.0
-3 1 18 4.65 5.04 1.21 180.0
-2 1 18 143.30 8.08 12.31 180.0
-1 1 18 754.24 20.73 29.02 0.0
0 1 18 10.13 6.84 2.53 0.0
1 1 18 121.11 11.30 12.33 0.0
2 1 18 21.37 5.50 4.02 180.0
3 1 18 488.68 19.85 20.13 180.0
4 1 18 9.32 7.32 2.54 180.0
5 1 18 103.45 14.11 9.91 180.0
6 1 18 42.88 15.35 4.83 0.0
-16 2 18 64.20 10.25 7.52 180.0
-15 2 18 180.91 23.44 14.46 0.0
-14 2 18 22.79 9.95 4.68 180.0
-13 2 18 241.75 15.21 15.03 180.0
-12 2 18 293.05 10.96 16.87 0.0
-11 2 18 146.65 10.94 11.77 180.0
-10 2 18 4.09 3.81 1.44 180.0
-9 2 18 376.86 13.44 19.22 180.0
-8 2 18 0.28 2.37 0.30 180.0
-7 2 18 16.06 2.93 5.98 180.0
-6 2 18 271.32 6.84 17.11 0.0
-5 2 18 1043.37 17.81 30.43 0.0
-4 2 18 0.00 2.19 1.97 0.0
-3 2 18 188.63 12.47 14.08 180.0
-2 2 18 141.01 9.06 11.11 180.0
-1 2 18 661.07 21.09 24.19 0.0
0 2 18 5.78 7.69 3.79 180.0
1 2 18 1621.60 72.56 38.32 180.0
2 2 18 18.41 10.46 4.83 180.0
3 2 18 254.43 30.94 16.11 0.0
4 2 18 56.62 13.71 7.96 0.0
5 2 18 39.26 14.81 7.05 0.0
6 2 18 30.05 12.59 4.97 180.0
-15 3 18 83.09 18.59 9.43 180.0
-14 3 18 11.09 13.76 4.77 0.0
-13 3 18 12.27 7.85 4.97 0.0
-12 3 18 49.36 7.91 7.61 0.0
-11 3 18 148.51 8.86 11.72 180.0
-10 3 18 360.78 14.21 19.16 180.0
-9 3 18 2041.34 60.39 44.31 0.0
-8 3 18 898.92 22.74 29.26 0.0
-7 3 18 150.36 10.94 13.03 0.0
-6 3 18 0.00 3.04 1.52 180.0
-5 3 18 3.22 2.66 0.51 180.0
-4 3 18 27.61 4.21 5.48 180.0
-3 3 18 710.91 25.95 26.71 180.0
-2 3 18 5.35 3.77 0.22 180.0
-1 3 18 89.05 6.92 9.33 0.0
0 3 18 46.78 4.85 7.05 0.0
1 3 18 372.46 19.46 19.76 0.0
2 3 18 169.79 9.95 12.68 0.0
3 3 18 0.00 8.38 1.98 0.0
4 3 18 129.31 9.38 11.23 180.0
5 3 18 139.12 14.78 11.49 0.0
-14 4 18 0.38 9.43 0.05 0.0
-13 4 18 344.39 32.18 19.13 0.0
-12 4 18 3.67 8.61 2.65 0.0
-11 4 18 863.69 41.49 27.26 0.0
-10 4 18 107.56 16.55 8.42 0.0
-9 4 18 27.34 4.98 3.58 180.0
-8 4 18 5.20 7.48 3.24 0.0
-7 4 18 316.67 9.62 17.92 180.0
-6 4 18 28.76 4.17 5.53 180.0
-5 4 18 954.70 24.37 31.17 180.0
-4 4 18 99.59 6.00 10.52 180.0
-3 4 18 68.75 6.20 10.08 0.0
-2 4 18 36.00 6.50 6.10 0.0
-1 4 18 30.24 6.76 5.57 0.0
0 4 18 47.05 15.81 6.50 180.0
1 4 18 28.54 6.20 6.32 0.0
2 4 18 229.10 14.76 14.26 0.0
3 4 18 5.49 15.99 3.48 180.0
4 4 18 8.55 8.58 0.42 180.0
-12 5 18 21.69 9.27 3.26 0.0
-11 5 18 35.12 8.06 4.81 180.0
-10 5 18 653.50 28.92 24.73 0.0
-9 5 18 16.01 5.79 4.46 180.0
-8 5 18 35.72 7.94 4.90 180.0
-7 5 18 114.67 10.27 11.03 0.0
-6 5 18 20.98 9.29 3.64 180.0
-5 5 18 0.00 5.44 1.49 0.0
-4 5 18 57.84 7.28 8.27 180.0
-3 5 18 4.56 6.00 3.27 180.0
-2 5 18 0.00 7.60 2.24 180.0
-1 5 18 15.00 12.59 4.01 180.0
0 5 18 366.74 27.55 19.04 0.0
1 5 18 165.85 13.81 12.47 180.0
2 5 18 31.07 10.22 6.95 0.0
-10 6 18 52.59 12.23 5.93 180.0
-9 6 18 0.00 10.35 1.81 180.0
-8 6 18 95.65 18.80 10.46 180.0
-7 6 18 52.46 13.65 6.85 180.0
-6 6 18 0.89 9.87 4.13 180.0
-5 6 18 595.20 33.50 22.61 180.0
-4 6 18 228.08 15.07 14.11 0.0
-3 6 18 57.38 11.55 6.62 180.0
-2 6 18 107.90 13.56 10.04 0.0
-1 6 18 0.00 20.04 0.76 180.0
0 6 18 89.06 20.35 10.64 0.0
-15 0 19 9.52 13.48 0.78 180.0
-13 0 19 379.81 28.11 19.45 180.0
-11 0 19 685.01 27.70 26.33 180.0
-9 0 19 468.41 14.91 20.96 180.0
-7 0 19 156.36 6.35 12.70 180.0
-5 0 19 19.99 8.28 5.67 0.0
-3 0 19 15.40 9.96 4.95 0.0
-1 0 19 2505.53 122.50 47.07 0.0
1 0 19 708.81 42.56 24.62 180.0
3 0 19 11.07 11.10 2.92 0.0
5 0 19 0.00 17.48 3.01 0.0
-16 1 19 313.07 23.58 18.00 0.0
-15 1 19 163.01 17.33 12.44 180.0
-14 1 19 65.66 9.18 8.99 0.0
-13 1 19 28.67 7.89 4.58 0.0
-12 1 19 301.43 12.57 17.74 0.0
-11 1 19 187.47 11.60 13.24 180.0
-10 1 19 176.79 8.34 13.92 180.0
-9 1 19 665.97 17.16 25.36 0.0
-8 1 19 434.62 12.06 21.66 0.0
-7 1 19 129.40 4.42 11.20 0.0
-6 1 19 11.14 2.52 3.53 0.0
-5 1 19 30.87 5.73 5.28 0.0
-4 1 19 366.62 13.32 18.13 0.0
-3 1 19 0.00 4.59 2.22 0.0
-2 1 19 10.87 4.80 3.57 180.0
-1 1 19 121.64 14.62 10.31 180.0
0 1 19 425.34 20.82 20.47 180.0
1 1 19 437.24 22.52 19.65 180.0
2 1 19 18.97 7.58 4.09 0.0
3 1 19 57.78 15.21 7.82 0.0
4 1 19 6.05 8.48 0.39 180.0
5 1 19 227.50 23.77 13.52 0.0
-15 2 19 20.65 9.59 4.20 180.0
-14 2 19 795.65 34.30 26.90 180.0
-13 2 19 47.61 10.30 7.89 180.0
-12 2 19 551.15 24.50 24.29 180.0
-11 2 19 8.26 4.17 1.92 0.0
-10 2 19 15.34 4.20 4.86 0.0
-9 2 19 347.38 10.09 19.43 0.0
-8 2 19 114.49 5.72 10.33 0.0
-7 2 19 155.78 5.12 13.70 180.0
-6 2 19 739.43 16.38 28.31 0.0
-5 2 19 5.35 2.12 1.75 180.0
-4 2 19 13.10 6.35 2.58 180.0
-3 2 19 282.54 13.56 17.29 0.0
-2 2 19 0.00 6.56 0.74 0.0
-1 2 19 187.64 15.13 14.05 0.0
0 2 19 32.52 12.76 5.69 180.0
1 2 19 400.11 21.89 20.29 0.0
2 2 19 24.67 7.92 5.30 0.0
3 2 19 0.00 19.86 4.44 0.0
4 2 19 48.63 11.16 5.81 180.0
5 2 19 510.31 31.52 21.50 0.0
-15 3 19 43.33 13.88 6.86 0.0
-14 3 19 1.66 8.06 0.31 0.0
-13 3 19 8.34 9.48 0.17 0.0
-12 3 19 8.35 7.88 5.17 180.0
-11 3 19 6.07 8.23 5.44 0.0
-10 3 19 1275.80 52.43 33.96 0.0
-9 3 19 12.62 6.88 5.09 180.0
-8 3 19 7.40 3.56 3.36 180.0
-7 3 19 12.03 4.39 2.27 0.0
-6 3 19 138.00 6.27 12.03 0.0
-5 3 19 44.37 8.59 8.68 0.0
-4 3 19 487.78 17.23 22.16 180.0
-3 3 19 7.49 3.32 3.60 0.0
-2 3 19 9.42 2.70 3.89 0.0
-1 3 19 23.22 3.28 6.23 180.0
0 3 19 0.00 6.88 0.83 0.0
1 3 19 125.73 14.95 10.70 180.0
2 3 19 1.49 11.75 0.16 180.0
3 3 19 10.92 16.60 2.18 0.0
4 3 19 16.75 15.09 3.22 0.0
-13 4 19 91.08 12.42 9.04 180.0
-12 4 19 30.81 14.48 4.50 180.0
-11 4 19 77.45 10.62 8.85 0.0
-10 4 19 161.56 16.57 11.90 180.0
-9 4 19 63.92 8.14 7.43 0.0
-8 4 19 1.73 5.50 0.11 180.0
-7 4 19 137.37 7.85 11.15 0.0
-6 4 19 266.10 11.25 17.13 180.0
-5 4 19 475.23 23.23 21.03 180.0
-4 4 19 828.46 35.52 28.53 0.0
-3 4 19 15.91 7.08 3.16 0.0
-2 4 19 682.37 36.62 26.05 0.0
-1 4 19 2.24 5.40 2.58 180.0
0 4 19 428.91 21.94 20.12 0.0
1 4 19 149.03 21.71 12.47 0.0
2 4 19 0.00 9.33 1.95 0.0
3 4 19 25.81 19.09 4.08 0.0
-11 5 19 13.43 14.02 4.36 0.0
-10 5 19 17.25 8.47 3.47 0.0
-9 5 19 91.10 8.31 9.70 180.0
-8 5 19 10.26 10.42 0.84 180.0
-7 5 19 262.10 20.31 16.92 180.0
-6 5 19 150.28 12.32 11.66 0.0
-5 5 19 6.02 6.50 4.36 180.0
-4 5 19 782.96 47.42 27.23 0.0
-3 5 19 274.37 18.11 16.25 0.0
-2 5 19 51.61 39.91 6.45 0.0
-1 5 19 499.00 34.09 22.55 0.0
0 5 19 2.31 7.19 2.72 180.0
1 5 19 21.03 11.69 3.60 0.0
-8 6 19 23.21 13.53 5.49 180.0
-7 6 19 89.18 19.43 10.02 180.0
-6 6 19 7.41 9.56 0.67 180.0
-5 6 19 124.16 21.24 11.70 0.0
-4 6 19 130.90 11.79 10.28 0.0
-3 6 19 27.62 11.88 2.62 0.0
-14 0 20 68.05 14.41 7.88 180.0
-12 0 20 542.89 31.63 23.08 180.0
-10 0 20 32.76 4.82 5.33 180.0
-8 0 20 132.64 7.08 11.78 180.0
-6 0 20 1344.95 82.22 35.22 0.0
-4 0 20 0.00 8.28 0.79 0.0
-2 0 20 241.36 17.11 14.02 0.0
0 0 20 621.08 37.31 24.29 180.0
2 0 20 172.73 18.25 12.89 0.0
4 0 20 14.58 16.11 4.97 180.0
-15 1 20 64.96 10.75 9.23 180.0
-14 1 20 196.49 12.81 13.94 180.0
-13 1 20 27.89 6.34 4.75 0.0
-12 1 20 334.84 16.05 19.56 180.0
-11 1 20 401.24 28.95 20.71 180.0
-10 1 20 514.69 15.14 23.51 0.0
-9 1 20 4.40 2.95 2.64 180.0
-8 1 20 8.83 3.50 1.74 180.0
-7 1 20 0.05 3.09 2.03 180.0
-6 1 20 179.33 10.69 14.12 0.0
-5 1 20 6.87 9.55 1.06 0.0
-4 1 20 676.15 27.94 25.66 180.0
-3 1 20 100.87 8.53 9.68 0.0
-2 1 20 153.31 11.45 11.09 180.0
-1 1 20 228.81 14.83 15.74 180.0
0 1 20 68.19 10.32 7.15 180.0
1 1 20 32.19 11.17 5.35 0.0
2 1 20 0.00 7.01 0.99 0.0
3 1 20 0.45 9.63 0.20 0.0
4 1 20 19.72 10.89 6.32 0.0
-15 2 20 101.23 14.07 10.52 180.0
-14 2 20 9.38 9.61 0.44 180.0
-13 2 20 158.14 15.61 12.49 180.0
-12 2 20 63.06 9.23 8.36 0.0
-11 2 20 50.12 8.41 8.13 0.0
-10 2 20 0.67 3.84 1.70 0.0
-9 2 20 11.27 3.79 4.09 0.0
-8 2 20 274.81 8.53 16.39 180.0
-7 2 20 40.68 4.43 7.18 0.0
-6 2 20 446.18 17.15 20.86 180.0
-5 2 20 186.54 14.69 12.96 180.0
-4 2 20 7.28 6.53 1.08 180.0
-3 2 20 13.60 11.31 3.93 180.0
-2 2 20 60.77 12.67 7.87 180.0
-1 2 20 317.59 16.49 17.00 180.0
0 2 20 124.61 10.97 9.26 0.0
1 2 20 244.51 17.37 13.95 0.0
2 2 20 23.22 8.72 6.31 180.0
3 2 20 46.68 10.81 7.82 0.0
4 2 20 54.55 16.62 9.05 0.0
-14 3 20 120.14 12.88 10.78 180.0
-13 3 20 34.41 13.14 4.83 0.0
-12 3 20 0.00 8.32 1.40 180.0
-11 3 20 664.38 24.08 24.81 0.0
-10 3 20 0.00 6.71 3.05 180.0
-9 3 20 13.38 6.07 3.33 180.0
-8 3 20 7.11 4.04 3.63 0.0
-7 3 20 104.12 7.54 10.27 180.0
-6 3 20 518.07 18.50 23.44 0.0
-5 3 20 22.03 3.74 4.37 180.0
-4 3 20 5.90 5.47 3.29 0.0
-3 3 20 181.79 10.67 13.41 180.0
-2 3 20 5.58 7.51 0.67 180.0
-1 3 20 100.18 9.49 9.94 0.0
0 3 20 223.60 54.29 13.41 180.0
1 3 20 135.64 17.11 11.31 0.0
2 3 20 69.08 12.48 8.48 0.0
3 3 20 105.55 14.19 10.53 0.0
-12 4 20 151.56 15.63 12.10 0.0
-11 4 20 75.21 12.55 9.54 180.0
-10 4 20 67.37 9.49 7.52 0.0
-9 4 20 0.69 6.77 0.14 180.0
-8 4 20 7.03 9.57 0.25 180.0
-7 4 20 437.02 30.79 21.13 180.0
-6 4 20 324.94 20.69 17.37 180.0
-5 4 20 4.77 8.35 0.20 0.0
-4 4 20 198.00 12.58 13.86 180.0
-3 4 20 67.48 8.45 8.50 180.0
-2 4 20 41.75 10.22 7.26 180.0
-1 4 20 3.04 7.96 0.61 180.0
0 4 20 66.43 9.31 8.73 0.0
1 4 20 175.22 17.43 13.95 180.0
-10 5 20 699.83 39.97 25.10 180.0
-9 5 20 57.85 11.14 8.49 180.0
-8 5 20 23.71 9.53 5.86 180.0
-7 5 20 7.65 10.46 0.66 180.0
-6 5 20 14.66 7.31 2.77 180.0
-5 5 20 45.43 8.60 7.14 0.0
-4 5 20 1062.78 73.76 31.64 0.0
-3 5 20 8.23 9.90 2.74 180.0
-2 5 20 0.00 8.52 2.40 0.0
-1 5 20 48.80 14.43 8.59 180.0
-15 0 21 94.55 13.99 10.92 180.0
-13 0 21 207.92 26.08 13.59 180.0
-11 0 21 68.35 7.62 10.02 180.0
-9 0 21 0.00 11.02 0.84 180.0
-7 0 21 1737.02 132.86 40.10 0.0
-5 0 21 94.37 10.50 10.01 180.0
-3 0 21 42.68 17.87 9.45 180.0
-1 0 21 670.57 38.76 24.65 180.0
1 0 21 33.87 13.20 5.93 0.0
3 0 21 177.18 24.58 12.67 180.0
-14 1 21 21.77 8.58 5.29 180.0
-13 1 21 2.51 9.09 1.44 180.0
-12 1 21 313.83 25.70 16.26 180.0
-11 1 21 518.24 21.94 22.59 0.0
-10 1 21 37.12 5.67 5.58 0.0
-9 1 21 385.12 15.64 19.79 0.0
-8 1 21 27.33 3.28 6.57 180.0
-7 1 21 70.94 5.35 8.11 0.0
-6 1 21 454.73 21.82 21.35 0.0
-5 1 21 21.13 15.28 6.29 180.0
-4 1 21 0.00 7.20 0.16 0.0
-3 1 21 19.37 6.56 5.13 180.0
-2 1 21 41.58 8.81 6.09 0.0
-1 1 21 329.97 20.15 19.05 0.0
0 1 21 154.33 14.27 12.01 180.0
1 1 21 27.51 10.59 6.85 180.0
2 1 21 54.66 17.15 7.49 180.0
3 1 21 85.97 21.33 9.09 0.0
-14 2 21 104.45 12.12 10.62 180.0
-13 2 21 137.60 12.71 13.45 0.0
-12 2 21 224.79 13.21 14.11 0.0
-11 2 21 173.23 12.45 12.99 180.0
-10 2 21 1.72 5.56 1.09 180.0
-9 2 21 8.76 3.56 3.51 0.0
-8 2 21 246.03 12.64 15.39 0.0
-7 2 21 255.32 9.37 15.71 180.0
-6 2 21 322.67 13.52 18.17 180.0
-5 2 21 6.42 6.24 1.52 0.0
-4 2 21 610.52 30.42 23.59 180.0
-3 2 21 14.52 12.53 1.22 180.0
-2 2 21 963.41 37.85 28.36 180.0
-1 2 21 95.66 19.14 10.41 180.0
0 2 21 0.89 9.49 0.26 0.0
1 2 21 45.76 16.41 6.96 0.0
2 2 21 136.98 20.85 12.74 0.0
-13 3 21 42.29 13.35 7.00 180.0
-12 3 21 111.64 17.09 11.70 0.0
-11 3 21 84.99 15.06 10.10 0.0
-10 3 21 131.05 11.70 10.76 180.0
-9 3 21 14.02 11.30 2.43 180.0
-8 3 21 145.99 14.33 11.82 180.0
-7 3 21 4.24 9.24 3.01 180.0
-6 3 21 284.05 17.87 16.84 180.0
-5 3 21 9.60 30.59 7.59 0.0
-4 3 21 35.63 10.63 6.07 0.0
-3 3 21 190.78 14.70 12.78 180.0
-2 3 21 669.10 38.00 23.11 0.0
-1 3 21 0.00 14.59 1.84 0.0
0 3 21 888.51 117.65 26.36 0.0
1 3 21 35.28 18.91 3.62 180.0
-11 4 21 47.28 9.44 6.95 180.0
-10 4 21 65.98 16.89 10.22 180.0
-9 4 21 235.11 16.79 14.74 180.0
-8 4 21 3.16 5.69 2.27 180.0
-7 4 21 15.72 10.08 4.04 180.0
-6 4 21 99.42 12.51 10.09 0.0
-5 4 21 3.56 6.34 3.78 180.0
-4 4 21 73.23 8.65 9.38 180.0
-3 4 21 290.32 16.97 18.82 180.0
-2 4 21 4.59 4.59 1.87 0.0
-1 4 21 206.57 20.76 15.04 0.0
-7 5 21 204.51 15.94 14.79 180.0
-6 5 21 122.56 12.90 10.95 180.0
-5 5 21 3.75 13.61 3.28 180.0
-4 5 21 16.50 7.93 5.89 180.0
-14 0 22 764.03 88.62 27.72 180.0
-12 0 22 188.95 14.22 13.48 180.0
-10 0 22 13.26 10.61 3.41 180.0
-8 0 22 243.94 47.17 15.82 0.0
-6 0 22 20.95 13.00 4.57 180.0
-4 0 22 0.00 7.74 0.13 180.0
-2 0 22 426.63 28.42 18.69 180.0
0 0 22 17.65 9.01 1.87 180.0
-14 1 22 122.11 22.17 12.37 180.0
-13 1 22 42.98 15.36 5.02 180.0
-12 1 22 410.97 19.71 20.46 0.0
-11 1 22 68.20 8.57 8.70 0.0
-10 1 22 0.00 6.56 0.12 180.0
-9 1 22 261.51 13.64 17.72 0.0
-8 1 22 6.69 4.14 1.49 180.0
-7 1 22 392.67 25.39 19.48 0.0
-6 1 22 532.38 23.87 21.51 180.0
-5 1 22 4.19 12.40 1.73 180.0
-4 1 22 445.01 25.02 20.72 180.0
-3 1 22 176.53 14.00 12.49 180.0
-2 1 22 0.00 12.56 0.35 0.0
-1 1 22 95.46 15.32 10.02 180.0
0 1 22 150.48 21.09 12.09 0.0
1 1 22 13.21 10.90 5.38 180.0
-13 2 22 660.95 35.08 23.65 0.0
-12 2 22 9.32 8.20 3.55 0.0
-11 2 22 196.94 15.76 14.43 0.0
-10 2 22 13.92 8.14 3.53 0.0
-9 2 22 201.94 10.05 15.34 0.0
-8 2 22 19.67 9.47 5.09 180.0
-7 2 22 102.63 5.99 10.79 180.0
-6 2 22 1.57 7.87 1.03 0.0
-5 2 22 14.74 12.81 3.62 180.0
-4 2 22 66.09 13.14 7.65 0.0
-3 2 22 0.00 9.27 3.28 180.0
-2 2 22 217.13 26.97 17.82 0.0
-1 2 22 234.76 15.68 15.41 0.0
0 2 22 47.78 14.91 6.15 180.0
1 2 22 3.65 9.86 0.35 180.0
-12 3 22 169.82 13.51 12.44 0.0
-11 3 22 377.79 23.87 19.20 180.0
-10 3 22 0.00 5.40 0.11 0.0
-9 3 22 62.14 8.51 7.36 180.0
-8 3 22 11.84 6.07 1.74 0.0
-7 3 22 47.20 7.49 7.47 180.0
-6 3 22 111.95 14.07 12.03 180.0
-5 3 22 69.63 24.34 6.55 0.0
-4 3 22 33.14 10.87 7.07 180.0
-3 3 22 23.26 9.20 6.83 0.0
-2 3 22 28.00 22.19 1.64 0.0
-1 3 22 94.36 29.86 9.35 180.0
-9 4 22 78.58 8.89 9.18 0.0
-8 4 22 543.80 28.26 21.80 180.0
-7 4 22 522.25 31.23 21.36 0.0
-6 4 22 23.91 11.77 5.08 0.0
-5 4 22 185.05 25.32 12.92 0.0
-4 4 22 25.66 13.14 4.22 180.0
-3 4 22 12.69 10.46 4.12 0.0
-11 0 23 361.58 43.71 19.57 0.0
-9 0 23 730.81 76.90 26.44 0.0
-7 0 23 152.55 22.33 12.21 0.0
-5 0 23 185.40 18.78 13.42 180.0
-3 0 23 471.77 40.21 20.71 180.0
-1 0 23 0.00 35.39 2.84 0.0
-12 1 23 95.14 9.92 8.80 0.0
-11 1 23 11.00 5.63 2.80 180.0
-10 1 23 27.68 4.65 5.15 0.0
-9 1 23 6.35 4.27 2.09 0.0
-8 1 23 2.16 7.83 1.75 0.0
-7 1 23 120.27 15.36 10.30 180.0
-6 1 23 210.49 13.92 13.03 180.0
-5 1 23 68.47 12.44 9.01 180.0
-4 1 23 110.32 13.23 8.71 180.0
-3 1 23 386.26 25.55 18.12 0.0
-2 1 23 88.32 10.82 7.99 180.0
-1 1 23 148.18 17.74 10.96 0.0
-11 2 23 4.18 8.19 2.38 0.0
-10 2 23 30.56 5.66 6.42 0.0
-9 2 23 23.32 7.71 2.97 180.0
-8 2 23 815.04 65.40 29.58 180.0
-7 2 23 0.00 7.71 0.63 0.0
-6 2 23 0.00 9.41 1.46 0.0
-5 2 23 1.25 13.19 1.50 180.0
-4 2 23 75.14 17.29 9.48 180.0
-3 2 23 0.00 14.54 1.18 0.0
-2 2 23 631.31 29.10 22.51 0.0
-1 2 23 177.44 24.91 14.58 180.0
-10 3 23 76.70 8.82 8.01 180.0
-9 3 23 2.33 7.53 2.50 0.0
-8 3 23 272.94 18.87 16.77 180.0
-7 3 23 0.00 11.63 0.17 180.0
-6 3 23 25.99 14.65 5.59 0.0
-5 3 23 0.00 8.05 0.52 0.0
-4 3 23 64.64 14.91 8.77 0.0
-3 3 23 69.09 13.63 8.04 0.0
-10 0 24 302.39 33.71 17.71 0.0
-8 0 24 670.07 57.54 25.98 180.0
-6 0 24 40.57 19.56 7.87 180.0
-4 0 24 478.98 96.62 21.07 180.0
-10 1 24 21.73 9.89 6.03 180.0
-9 1 24 0.00 8.57 1.06 180.0
-8 1 24 70.26 17.06 10.26 180.0
-7 1 24 40.73 10.45 5.69 180.0
-6 1 24 41.71 13.60 8.08 0.0
-5 1 24 211.81 20.35 15.30 180.0
-4 1 24 7.88 15.95 4.26 0.0
-3 1 24 125.67 11.99 10.99 0.0
-9 2 24 878.22 50.38 26.66 180.0
-8 2 24 351.86 24.09 17.31 0.0
-7 2 24 162.69 18.27 12.67 180.0
-6 2 24 0.00 10.50 2.28 180.0
-5 2 24 85.97 16.59 7.86 180.0
 
